# Supplementary material for: Crystal structure of 2-acetyl-5-(3,4-di­meth­oxy­phen­yl)-6-eth­oxy­carbonyl-3,7-dimethyl-5H-thia­zolo[3,2-a]pyrimidin-8-ium chloride
Source: Acta Crystallogr E Crystallogr Commun. 2015 Sep 17;71(Pt 10):o764–5. doi: 10.1107/S2056989015016229 (PMC4647379; doi:10.1107/S2056989015016229)
Supplement: Supplementary file 1 [file e-71-0o764-sup1.cif]

##############################################################################
#                                                                            #
# This CIF contains the data in a paper accepted for publication in          #
# Acta Crystallographica Section E. It conforms to the requirements of       #
# Notes for Authors for Acta Crystallographica Section E, and has been       #
# peer reviewed under the auspices of the IUCr Commission on Journals.       #
#                                                                            #
# Full details of the Crystallographic Information File format               #
# are given in the paper "The Crystallographic Information File (CIF):       #
# a New Standard Archive File for Crystallography" by S. R. Hall, F. H.      #
# Allen and I. D. Brown [Acta Cryst. (1991), A47, 655-685].                  #
#                                                                            #
# The current version of the core CIF dictionary is obtainable from          #
# ftp://ftp.iucr.org/pub/cif_core.dic.                                       #
#                                                                            #
# Software is freely available for graphical display of the structure(s)     #
# in this CIF. For information consult the CIF software page                 #
# http://www.iucr.org/resources/cif/software.                                #
#                                                                            #
# This file may be used for bona fide research purposes within the           #
# scientific community so long as proper attribution is given to the journal # 
# article from which it was obtained.                                        #
#                                                                            #
##############################################################################
data_global
_audit_creation_method     'PLATON <TABLE ACC> option'
_journal_date_recd_electronic     2015-08-14
_journal_date_accepted     2015-08-31
_journal_name_full     'Acta Crystallographica, Section E'
_journal_year     2015
_journal_volume     71
_journal_issue     10
_journal_page_first     o764
_journal_page_last     o765
_journal_paper_category     HO
_journal_paper_doi     10.1107/S2056989015016229
_journal_coeditor_code     HB7484
_publ_contact_author_name
;
Noor Shahina Begum
;
_publ_contact_author_address
;
 Department of Studies in Chemistry
 Central College Campus
 Bangalore University
 Bangalore 560 001
 India
;
_publ_contact_author_email     'noorsb@rediffmail.com'
_publ_contact_author_fax     '(91) 80 2296 1331'
_publ_contact_author_phone     '(91) 80 2296 1344'
_publ_section_title
;\
Crystal structure of
2-acetyl-5-(3,4-dimethoxyphenyl)-6-ethoxycarbonyl-3,7-dimethyl-5<i>H</i>-\
thiazolo[3,2-<i>a</i>]pyrimidin-8-ium chloride
;
loop_
    _publ_author_name
    _publ_author_address
    'Prasad, N, L,'
;
 Department of Studies in Chemistry,
 Central College Campus,
 Bangalore University,
 Bangalore 560 001,
 Karnataka
 India
;
    'Krishnamurthy, M. S.'
;
 Department of Studies in Chemistry,
 Central College Campus,
 Bangalore University,
 Bangalore 560 001,
 Karnataka
 India
;
    'Noor Shahina Begum'
;
 Department of Studies in Chemistry,
 Central College Campus,
 Bangalore University,
 Bangalore 560 001,
 Karnataka
 India
;
data_I
_audit_creation_method     SHELXL-97
_database_code_depnum_ccdc_archive     'CCDC 1421372'
_chemical_name_systematic
;\
2-Acetyl-5-(3,4-dimethoxyphenyl)-6-ethoxycarbonyl-3,7-dimethyl-5<i>H</i>-\
thiazolo[3,2-<i>a</i>]pyrimidin-8-ium chloride
;
_chemical_name_common     ?
_chemical_formula_moiety     'C21 H25 N2 O5 S+, Cl-'
_chemical_formula_sum     'C21 H25 Cl N2 O5 S'
_chemical_formula_iupac     'C21 H25 N2 O5 S+, Cl-'
_chemical_formula_weight     452.94
_chemical_melting_point     ?
_symmetry_cell_setting     triclinic
_symmetry_space_group_name_H-M     'P -1'
_symmetry_space_group_name_Hall     '-P 1'
loop_
    _symmetry_equiv_pos_as_xyz
    'x, y, z'
    '-x, -y, -z'
_cell_length_a     9.9000(6)
_cell_length_b     11.8563(7)
_cell_length_c     19.0377(11)
_cell_angle_alpha     80.827(2)
_cell_angle_beta     83.999(2)
_cell_angle_gamma     86.071(2)
_cell_volume     2190.9(2)
_cell_formula_units_Z     4
_cell_measurement_reflns_used     7693
_cell_measurement_theta_min     2.07
_cell_measurement_theta_max     25.00
_cell_measurement_temperature     100(2)
_exptl_crystal_description     'block'
_exptl_crystal_colour     colorless
_exptl_crystal_size_max     0.40
_exptl_crystal_size_mid     0.35
_exptl_crystal_size_min     0.30
_exptl_crystal_density_diffrn     1.373
_exptl_crystal_density_meas     ?
_exptl_crystal_density_method     'not measured'
_exptl_crystal_F_000     952
_exptl_absorpt_coefficient_mu     0.305
_exptl_absorpt_correction_type     multi-scan
_exptl_absorpt_process_details
;
(SADABS; Bruker, 1998)
;
_exptl_absorpt_correction_T_min     0.9472
_exptl_absorpt_correction_T_max     0.9529
_exptl_special_details
;
;
_diffrn_ambient_temperature     100(2)
_diffrn_radiation_type     MoK\a
_diffrn_radiation_wavelength     0.71073
_diffrn_radiation_source     'fine-focus sealed tube'
_diffrn_radiation_monochromator     graphite
_diffrn_measurement_device_type     'Bruker SMART APEX CCD'
_diffrn_measurement_method     '\w scans'
_diffrn_detector_area_resol_mean     ?
_diffrn_reflns_number     26782
_diffrn_reflns_av_R_equivalents     0.0767
_diffrn_reflns_av_sigmaI/netI     0.1025
_diffrn_reflns_theta_min     2.07
_diffrn_reflns_theta_max     25.00
_diffrn_reflns_theta_full     25.00
_diffrn_measured_fraction_theta_max     0.998
_diffrn_measured_fraction_theta_full     0.998
_diffrn_reflns_limit_h_min     -11
_diffrn_reflns_limit_h_max     11
_diffrn_reflns_limit_k_min     -14
_diffrn_reflns_limit_k_max     14
_diffrn_reflns_limit_l_min     -22
_diffrn_reflns_limit_l_max     22
_diffrn_standards_number     ?
_diffrn_standards_interval_count     ?
_diffrn_standards_interval_time     ?
_diffrn_standards_decay_%     ?
_refine_special_details
;
Refinement of <i>F</i>^2^ against ALL reflections. The weighted <i>R</i>-factor
<i>wR</i> and goodness of fit <i>S</i> are based on <i>F</i>^2^, conventional
<i>R</i>-factors <i>R</i> are based on <i>F</i>, with <i>F</i> set to zero for
negative <i>F</i>^2^. The threshold expression of <i>F</i>^2^ >
2\s(<i>F</i>^2^) is used only for calculating <i>R</i>-factors(gt) <i>etc</i>.
and is not relevant to the choice of reflections for refinement.
<i>R</i>-factors based on <i>F</i>^2^ are statistically about twice as large
as those based on <i>F</i>, and <i>R</i>- factors based on ALL data will be
even larger.
;
_reflns_number_total     7693
_reflns_number_gt     4545
_reflns_threshold_expression     I>2\s(I)
_refine_ls_structure_factor_coef     Fsqd
_refine_ls_matrix_type     full
_refine_ls_R_factor_all     0.1211
_refine_ls_R_factor_gt     0.0547
_refine_ls_wR_factor_gt     0.1127
_refine_ls_wR_factor_ref     0.1339
_refine_ls_goodness_of_fit_ref     0.966
_refine_ls_restrained_S_all     0.966
_refine_ls_number_reflns     7693
_refine_ls_number_parameters     565
_refine_ls_number_restraints     0
_refine_ls_hydrogen_treatment     constr
_refine_ls_weighting_scheme     calc
_refine_ls_weighting_details
                 'calc w=1/[\s^2^(Fo^2^)+(0.0651P)^2^] where P=(Fo^2^+2Fc^2^)/3'
_atom_sites_solution_hydrogens     geom
_atom_sites_solution_primary     direct
_atom_sites_solution_secondary     difmap
_refine_ls_shift/su_max     0.001
_refine_ls_shift/su_mean     0.000
_refine_diff_density_max     0.463
_refine_diff_density_min     -0.392
_refine_ls_extinction_method     none
_refine_ls_extinction_coef     ?
loop_
    _atom_type_symbol
    _atom_type_description
    _atom_type_scat_dispersion_real
    _atom_type_scat_dispersion_imag
    _atom_type_scat_source
    'C' 'C' 0.0033 0.0016
                         'International Tables Vol C Tables 4.2.6.8 and 6.1.1.4'
    'H' 'H' 0.0000 0.0000
                         'International Tables Vol C Tables 4.2.6.8 and 6.1.1.4'
    'Cl' 'Cl' 0.1484 0.1585
                         'International Tables Vol C Tables 4.2.6.8 and 6.1.1.4'
    'N' 'N' 0.0061 0.0033
                         'International Tables Vol C Tables 4.2.6.8 and 6.1.1.4'
    'O' 'O' 0.0106 0.0060
                         'International Tables Vol C Tables 4.2.6.8 and 6.1.1.4'
    'S' 'S' 0.1246 0.1234
                         'International Tables Vol C Tables 4.2.6.8 and 6.1.1.4'
_computing_data_collection
;
SMART (Bruker, 1998)
;
_computing_cell_refinement
;
SAINT-Plus (Bruker, 1998)
;
_computing_data_reduction
;
SAINT-Plus (Bruker, 1998)
;
_computing_structure_solution
;
SHELXS97 (Sheldrick, 2008)
;
_computing_structure_refinement
;
SHELXL97 (Sheldrick, 2008)
;
_computing_molecular_graphics
;
ORTEP-3 for Windows (Farrugia, 2012) and CAMERON (Watkin <i>et al.</i>,
1996)
;
_computing_publication_material
;
WinGX (Farrugia, 2012)
;
loop_
    _atom_site_type_symbol
    _atom_site_label
    _atom_site_fract_x
    _atom_site_fract_y
    _atom_site_fract_z
    _atom_site_U_iso_or_equiv
    _atom_site_adp_type
    _atom_site_calc_flag
    _atom_site_refinement_flags
    _atom_site_occupancy
    _atom_site_symmetry_multiplicity
    _atom_site_disorder_assembly
    _atom_site_disorder_group
    S S1A 0.55372(9) 0.82102(7) 0.06988(5) 0.0231(2) Uani d . 1 1 . .
    S S1B 1.58661(9) 0.56682(7) 0.41046(5) 0.0236(2) Uani d . 1 1 . .
    Cl Cl1A 0.26054(8) 0.98395(7) 0.07281(4) 0.0258(2) Uani d . 1 1 . .
    O O3B 1.1844(2) 0.61890(18) 0.07522(11) 0.0219(6) Uani d . 1 1 . .
    O O3A 0.9580(2) 0.78589(18) 0.40798(11) 0.0233(6) Uani d . 1 1 . .
    N N1A 0.5318(3) 1.0231(2) 0.11824(14) 0.0216(7) Uani d . 1 1 . .
    H H1A 0.4428 1.0205 0.1199 0.026 Uiso calc R 1 1 . .
    N N2A 0.7460(3) 0.9302(2) 0.10151(13) 0.0183(7) Uani d . 1 1 . .
    O O4A 1.1459(2) 0.82817(19) 0.30585(12) 0.0274(6) Uani d . 1 1 . .
    O O4B 0.9931(2) 0.58909(18) 0.17602(11) 0.0248(6) Uani d . 1 1 . .
    O O2A 0.9189(2) 1.20032(18) 0.15574(12) 0.0255(6) Uani d . 1 1 . .
    N N2B 1.3831(3) 0.4659(2) 0.38338(13) 0.0183(6) Uani d . 1 1 . .
    C C11A 0.7792(3) 0.8628(3) 0.33236(17) 0.0200(8) Uani d . 1 1 . .
    H H11A 0.7091 0.8437 0.3696 0.024 Uiso calc R 1 1 . .
    O O5A 0.6313(2) 0.61710(19) 0.01754(13) 0.0312(6) Uani d . 1 1 . .
    N N1B 1.5897(3) 0.3652(2) 0.36194(14) 0.0243(7) Uani d . 1 1 . .
    H H1B 1.6789 0.3658 0.3554 0.029 Uiso calc R 1 1 . .
    C C9A 0.8485(3) 0.9473(3) 0.21133(16) 0.0165(8) Uani d . 1 1 . .
    O O5B 1.5264(2) 0.7675(2) 0.46921(13) 0.0330(6) Uani d . 1 1 . .
    C C14A 0.9846(3) 0.9182(3) 0.22318(17) 0.0192(8) Uani d . 1 1 . .
    H H14A 1.0548 0.9376 0.1861 0.023 Uiso calc R 1 1 . .
    O O1A 0.7242(2) 1.2983(2) 0.18268(13) 0.0312(6) Uani d . 1 1 . .
    C C11B 1.3560(3) 0.5287(3) 0.15165(17) 0.0211(8) Uani d . 1 1 . .
    H H11B 1.4278 0.5424 0.1146 0.025 Uiso calc R 1 1 . .
    C C13B 1.1196(3) 0.5473(3) 0.19403(17) 0.0188(8) Uani d . 1 1 . .
    C C10A 0.7475(3) 0.9186(3) 0.26544(17) 0.0200(8) Uani d . 1 1 . .
    H H10A 0.6550 0.9371 0.2571 0.024 Uiso calc R 1 1 . .
    C C2B 1.5186(3) 0.4558(3) 0.38183(17) 0.0220(8) Uani d . 1 1 . .
    C C17B 1.3250(3) 0.5635(3) 0.40926(16) 0.0197(8) Uani d . 1 1 . .
    C C5A 0.8131(3) 1.0096(3) 0.13895(17) 0.0174(8) Uani d . 1 1 . .
    H H5A 0.8993 1.0330 0.1097 0.021 Uiso calc R 1 1 . .
    C C9B 1.2801(3) 0.4514(3) 0.27319(17) 0.0181(8) Uani d . 1 1 . .
    C C19B 1.4225(3) 0.6284(3) 0.42452(17) 0.0204(8) Uani d . 1 1 . .
    C C6A 0.7208(3) 1.1153(3) 0.14404(16) 0.0185(8) Uani d . 1 1 . .
    C C2A 0.6109(3) 0.9356(3) 0.09945(16) 0.0185(8) Uani d . 1 1 . .
    C C21B 1.2888(3) 0.8079(3) 0.46114(18) 0.0283(9) Uani d . 1 1 . .
    H H21A 1.2298 0.7711 0.5017 0.042 Uiso calc R 1 1 . .
    H H21B 1.2430 0.8144 0.4174 0.042 Uiso calc R 1 1 . .
    H H21C 1.3081 0.8844 0.4695 0.042 Uiso calc R 1 1 . .
    C C14B 1.1472(3) 0.4909(3) 0.26048(17) 0.0196(8) Uani d . 1 1 . .
    H H14B 1.0757 0.4789 0.2978 0.024 Uiso calc R 1 1 . .
    C C12A 0.9138(3) 0.8359(3) 0.34386(17) 0.0197(8) Uani d . 1 1 . .
    C C13A 1.0166(3) 0.8614(3) 0.28869(17) 0.0184(8) Uani d . 1 1 . .
    C C12B 1.2245(3) 0.5658(3) 0.13895(17) 0.0178(8) Uani d . 1 1 . .
    C C17A 0.8121(3) 0.8373(3) 0.07323(17) 0.0197(8) Uani d . 1 1 . .
    C C20A 0.7354(4) 0.6582(3) 0.02851(17) 0.0237(8) Uani d . 1 1 . .
    C C7A 0.5872(3) 1.1187(3) 0.13521(17) 0.0200(8) Uani d . 1 1 . .
    C C10B 1.3838(3) 0.4711(3) 0.21867(17) 0.0220(8) Uani d . 1 1 . .
    H H10B 1.4745 0.4452 0.2270 0.026 Uiso calc R 1 1 . .
    C C5B 1.3078(3) 0.3898(3) 0.34687(17) 0.0204(8) Uani d . 1 1 . .
    H H5B 1.2187 0.3740 0.3755 0.025 Uiso calc R 1 1 . .
    C C20B 1.4185(4) 0.7379(3) 0.45335(17) 0.0257(9) Uani d . 1 1 . .
    C C3A 0.7829(3) 1.2151(3) 0.16276(17) 0.0202(8) Uani d . 1 1 . .
    C C6B 1.3908(4) 0.2779(3) 0.34601(17) 0.0218(8) Uani d . 1 1 . .
    C C7B 1.5250(4) 0.2687(3) 0.35115(17) 0.0252(9) Uani d . 1 1 . .
    C C1A 0.4850(3) 1.2162(3) 0.14002(19) 0.0277(9) Uani d . 1 1 . .
    H H1A1 0.4466 1.2143 0.1897 0.042 Uiso calc R 1 1 . .
    H H1A2 0.4122 1.2100 0.1100 0.042 Uiso calc R 1 1 . .
    H H1A3 0.5291 1.2885 0.1235 0.042 Uiso calc R 1 1 . .
    C C19A 0.7212(3) 0.7669(3) 0.05676(17) 0.0210(8) Uani d . 1 1 . .
    C C16B 0.8851(3) 0.5858(3) 0.23198(18) 0.0323(10) Uani d . 1 1 . .
    H H16A 0.8678 0.5061 0.2517 0.048 Uiso calc R 1 1 . .
    H H16B 0.8027 0.6239 0.2129 0.048 Uiso calc R 1 1 . .
    H H16C 0.9106 0.6253 0.2697 0.048 Uiso calc R 1 1 . .
    C C18A 0.9630(3) 0.8299(3) 0.06129(17) 0.0222(8) Uani d . 1 1 . .
    H H18A 0.9998 0.7761 0.1001 0.033 Uiso calc R 1 1 . .
    H H18B 0.9977 0.9056 0.0603 0.033 Uiso calc R 1 1 . .
    H H18C 0.9908 0.8030 0.0156 0.033 Uiso calc R 1 1 . .
    C C15B 1.2870(3) 0.6565(3) 0.01999(18) 0.0291(9) Uani d . 1 1 . .
    H H15A 1.3409 0.7123 0.0359 0.044 Uiso calc R 1 1 . .
    H H15B 1.2443 0.6921 -0.0229 0.044 Uiso calc R 1 1 . .
    H H15C 1.3464 0.5908 0.0089 0.044 Uiso calc R 1 1 . .
    C C1B 1.6186(4) 0.1652(3) 0.34882(19) 0.0339(10) Uani d . 1 1 . .
    H H1B1 1.5867 0.1038 0.3864 0.051 Uiso calc R 1 1 . .
    H H1B2 1.7105 0.1836 0.3565 0.051 Uiso calc R 1 1 . .
    H H1B3 1.6202 0.1403 0.3021 0.051 Uiso calc R 1 1 . .
    C C18B 1.1749(3) 0.5825(3) 0.41897(18) 0.0243(9) Uani d . 1 1 . .
    H H18D 1.1493 0.6179 0.4620 0.036 Uiso calc R 1 1 . .
    H H18E 1.1323 0.5091 0.4242 0.036 Uiso calc R 1 1 . .
    H H18F 1.1439 0.6332 0.3772 0.036 Uiso calc R 1 1 . .
    C C15A 0.8599(4) 0.7449(3) 0.46416(18) 0.0349(10) Uani d . 1 1 . .
    H H15D 0.7958 0.8080 0.4749 0.052 Uiso calc R 1 1 . .
    H H15E 0.9056 0.7135 0.5068 0.052 Uiso calc R 1 1 . .
    H H15F 0.8105 0.6849 0.4496 0.052 Uiso calc R 1 1 . .
    O O2B 1.1810(3) 0.1986(2) 0.35168(14) 0.0473(8) Uani d . 1 1 B .
    O O1B 1.3641(3) 0.0864(2) 0.32700(16) 0.0561(9) Uani d . 1 1 . .
    C C16A 1.2520(3) 0.8421(3) 0.24971(19) 0.0390(11) Uani d . 1 1 . .
    H H16D 1.2328 0.8007 0.2116 0.058 Uiso calc R 1 1 . .
    H H16E 1.3383 0.8118 0.2680 0.058 Uiso calc R 1 1 . .
    H H16F 1.2584 0.9236 0.2307 0.058 Uiso calc R 1 1 . .
    C C21A 0.8716(3) 0.6000(3) 0.01681(19) 0.0322(10) Uani d . 1 1 . .
    H H21D 0.8623 0.5290 -0.0020 0.048 Uiso calc R 1 1 . .
    H H21E 0.9125 0.5824 0.0622 0.048 Uiso calc R 1 1 . .
    H H21F 0.9298 0.6504 -0.0176 0.048 Uiso calc R 1 1 . .
    C C8A 0.9939(3) 1.2897(3) 0.17477(19) 0.0288(9) Uani d . 1 1 . .
    H H8A1 0.9670 1.3005 0.2249 0.035 Uiso calc R 1 1 . .
    H H8A2 0.9765 1.3631 0.1432 0.035 Uiso calc R 1 1 . .
    C C4A 1.1415(3) 1.2505(3) 0.16523(19) 0.0299(9) Uani d . 1 1 . .
    H H4A1 1.1584 1.1814 0.1996 0.045 Uiso calc R 1 1 . .
    H H4A2 1.1980 1.3110 0.1734 0.045 Uiso calc R 1 1 . .
    H H4A3 1.1642 1.2336 0.1165 0.045 Uiso calc R 1 1 . .
    C C3B 1.3152(4) 0.1763(3) 0.34012(19) 0.0322(10) Uani d . 1 1 . .
    C C8B 1.0940(5) 0.1052(4) 0.3517(3) 0.0723(16) Uani d . 1 1 . .
    H H8B1 1.0246 0.1296 0.3178 0.087 Uiso calc R 1 1 A 1
    H H8B2 1.1491 0.0396 0.3356 0.087 Uiso calc R 1 1 A 1
    C C4B 1.0291(12) 0.0708(9) 0.4207(6) 0.053(3) Uani d P 0.72(2) 1 B 1
    H H4B1 0.9833 0.1376 0.4390 0.080 Uiso calc PR 0.72(2) 1 B 1
    H H4B2 1.0969 0.0359 0.4527 0.080 Uiso calc PR 0.72(2) 1 B 1
    H H4B3 0.9619 0.0149 0.4182 0.080 Uiso calc PR 0.72(2) 1 B 1
    C C4B' 0.975(2) 0.1130(18) 0.3817(19) 0.045(8) Uani d P 0.28(2) 1 B 2
    H H4B4 0.9286 0.0432 0.3801 0.068 Uiso calc PR 0.28(2) 1 B 2
    H H4B5 0.9250 0.1790 0.3567 0.068 Uiso calc PR 0.28(2) 1 B 2
    H H4B6 0.9785 0.1231 0.4315 0.068 Uiso calc PR 0.28(2) 1 B 2
    Cl Cl1B 0.87338(9) 0.39271(8) 0.39496(5) 0.0349(3) Uani d . 1 1 . .
loop_
    _atom_site_aniso_label
    _atom_site_aniso_U_11
    _atom_site_aniso_U_22
    _atom_site_aniso_U_33
    _atom_site_aniso_U_12
    _atom_site_aniso_U_13
    _atom_site_aniso_U_23
    S1A 0.0175(5) 0.0254(5) 0.0285(5) -0.0026(4) -0.0046(4) -0.0088(4)
    S1B 0.0202(5) 0.0268(5) 0.0254(5) -0.0032(4) -0.0064(4) -0.0050(4)
    Cl1A 0.0188(5) 0.0344(6) 0.0240(5) -0.0049(4) -0.0049(4) -0.0001(4)
    O3B 0.0190(13) 0.0284(14) 0.0164(13) -0.0025(11) 0.0002(11) 0.0012(11)
    O3A 0.0181(13) 0.0334(15) 0.0160(13) -0.0020(11) -0.0025(11) 0.0039(11)
    N1A 0.0111(15) 0.0268(18) 0.0286(17) 0.0015(13) -0.0022(13) -0.0096(14)
    N2A 0.0165(16) 0.0194(16) 0.0196(16) 0.0015(13) -0.0049(13) -0.0035(13)
    O4A 0.0138(13) 0.0422(16) 0.0225(14) 0.0025(11) -0.0031(12) 0.0056(11)
    O4B 0.0176(14) 0.0328(15) 0.0211(13) 0.0024(11) -0.0013(11) 0.0027(11)
    O2A 0.0155(13) 0.0244(14) 0.0400(15) -0.0045(10) -0.0040(12) -0.0127(11)
    N2B 0.0184(17) 0.0186(17) 0.0177(16) -0.0011(13) -0.0037(13) -0.0009(13)
    C11A 0.020(2) 0.024(2) 0.0153(19) -0.0058(16) 0.0018(16) -0.0019(15)
    O5A 0.0253(15) 0.0298(15) 0.0424(16) -0.0015(12) -0.0096(13) -0.0130(12)
    N1B 0.0200(17) 0.0266(18) 0.0275(17) -0.0002(14) -0.0050(14) -0.0064(14)
    C9A 0.0164(19) 0.0173(19) 0.0161(19) -0.0024(15) -0.0009(16) -0.0036(15)
    O5B 0.0264(15) 0.0367(16) 0.0397(16) -0.0065(12) -0.0062(13) -0.0135(13)
    C14A 0.0156(19) 0.022(2) 0.020(2) -0.0028(15) -0.0014(16) -0.0027(16)
    O1A 0.0237(14) 0.0276(16) 0.0455(17) 0.0033(12) -0.0050(13) -0.0161(13)
    C11B 0.022(2) 0.023(2) 0.018(2) -0.0075(16) 0.0024(16) -0.0017(16)
    C13B 0.018(2) 0.018(2) 0.021(2) -0.0011(15) -0.0058(17) -0.0037(15)
    C10A 0.0190(19) 0.021(2) 0.022(2) 0.0003(15) -0.0073(17) -0.0043(16)
    C2B 0.020(2) 0.028(2) 0.018(2) 0.0010(17) -0.0063(17) -0.0013(16)
    C17B 0.025(2) 0.021(2) 0.0122(18) -0.0003(16) -0.0020(16) 0.0006(15)
    C5A 0.0119(18) 0.020(2) 0.0215(19) -0.0001(15) -0.0024(16) -0.0062(15)
    C9B 0.021(2) 0.019(2) 0.0145(19) -0.0051(15) -0.0007(16) -0.0014(15)
    C19B 0.019(2) 0.025(2) 0.0164(19) -0.0001(16) -0.0058(16) -0.0009(16)
    C6A 0.023(2) 0.018(2) 0.0150(18) -0.0010(15) -0.0026(16) -0.0019(15)
    C2A 0.018(2) 0.025(2) 0.0139(19) -0.0012(16) -0.0033(16) -0.0035(15)
    C21B 0.031(2) 0.028(2) 0.026(2) 0.0024(18) -0.0024(18) -0.0051(17)
    C14B 0.018(2) 0.022(2) 0.019(2) -0.0057(15) 0.0015(16) -0.0055(16)
    C12A 0.024(2) 0.019(2) 0.017(2) -0.0028(15) -0.0078(17) -0.0004(15)
    C13A 0.0152(19) 0.019(2) 0.020(2) 0.0012(15) -0.0021(17) -0.0009(15)
    C12B 0.025(2) 0.0124(19) 0.017(2) -0.0024(15) -0.0081(17) -0.0011(15)
    C17A 0.0191(19) 0.020(2) 0.0196(19) 0.0037(16) -0.0041(16) -0.0025(16)
    C20A 0.026(2) 0.026(2) 0.020(2) -0.0009(17) -0.0056(17) -0.0050(16)
    C7A 0.024(2) 0.018(2) 0.0186(19) -0.0032(16) -0.0040(17) -0.0020(15)
    C10B 0.018(2) 0.025(2) 0.025(2) -0.0026(16) -0.0078(17) -0.0042(16)
    C5B 0.021(2) 0.021(2) 0.019(2) -0.0047(16) -0.0042(16) -0.0015(15)
    C20B 0.033(2) 0.029(2) 0.014(2) -0.0074(18) 0.0012(18) 0.0004(16)
    C3A 0.020(2) 0.022(2) 0.0182(19) 0.0014(16) -0.0044(17) -0.0012(16)
    C6B 0.031(2) 0.021(2) 0.0134(19) -0.0059(17) -0.0053(17) -0.0001(15)
    C7B 0.035(2) 0.026(2) 0.0145(19) 0.0016(18) -0.0071(17) -0.0030(16)
    C1A 0.022(2) 0.028(2) 0.035(2) 0.0023(17) -0.0065(18) -0.0086(18)
    C19A 0.020(2) 0.024(2) 0.020(2) -0.0003(16) -0.0057(16) -0.0027(16)
    C16B 0.021(2) 0.047(3) 0.028(2) 0.0037(18) 0.0008(19) -0.0043(19)
    C18A 0.0162(19) 0.026(2) 0.025(2) 0.0006(15) -0.0026(16) -0.0060(16)
    C15B 0.031(2) 0.035(2) 0.021(2) -0.0071(18) -0.0069(18) 0.0009(17)
    C1B 0.041(2) 0.029(2) 0.032(2) 0.0058(19) -0.011(2) -0.0054(18)
    C18B 0.021(2) 0.029(2) 0.025(2) 0.0015(16) -0.0047(17) -0.0079(17)
    C15A 0.030(2) 0.053(3) 0.018(2) -0.010(2) -0.0044(19) 0.0081(18)
    O2B 0.0406(18) 0.0509(19) 0.057(2) -0.0283(15) 0.0087(15) -0.0242(15)
    O1B 0.062(2) 0.0254(18) 0.086(2) -0.0040(15) -0.0212(18) -0.0155(16)
    C16A 0.016(2) 0.062(3) 0.031(2) 0.0072(19) -0.0007(19) 0.010(2)
    C21A 0.031(2) 0.032(2) 0.040(2) 0.0078(18) -0.015(2) -0.0190(19)
    C8A 0.027(2) 0.025(2) 0.038(2) -0.0073(17) -0.0041(19) -0.0133(18)
    C4A 0.022(2) 0.029(2) 0.041(2) -0.0012(17) -0.0060(19) -0.0137(18)
    C3B 0.048(3) 0.028(3) 0.021(2) -0.010(2) -0.009(2) 0.0003(18)
    C8B 0.071(4) 0.080(4) 0.078(4) -0.057(3) 0.011(3) -0.040(3)
    C4B 0.055(6) 0.031(5) 0.072(7) -0.016(4) 0.007(5) -0.008(4)
    C4B' 0.034(12) 0.013(10) 0.09(2) -0.003(8) -0.003(12) -0.013(10)
    Cl1B 0.0262(5) 0.0494(7) 0.0274(5) -0.0088(5) -0.0059(4) 0.0044(5)
_geom_special_details
;
All s.u.'s (except the s.u. in the dihedral angle between two l.s. planes) are
estimated using the full covariance matrix. The cell s.u.'s are taken into
account individually in the estimation of s.u.'s in distances, angles and
torsion angles; correlations between s.u.'s in cell parameters are only used
when they are defined by crystal symmetry. An approximate (isotropic)
treatment of cell s.u.'s is used for estimating s.u.'s involving l.s. planes.
;
loop_
    _geom_bond_atom_site_label_1
    _geom_bond_atom_site_label_2
    _geom_bond_site_symmetry_2
    _geom_bond_distance
    _geom_bond_publ_flag
    S1A C2A . 1.702(3) ?
    S1A C19A . 1.744(3) ?
    S1B C2B . 1.706(3) ?
    S1B C19B . 1.747(3) ?
    O3B C12B . 1.360(3) ?
    O3B C15B . 1.423(4) ?
    O3A C12A . 1.371(4) ?
    O3A C15A . 1.416(4) ?
    N1A C2A . 1.330(4) ?
    N1A C7A . 1.389(4) ?
    N1A H1A . 0.8800 ?
    N2A C2A . 1.339(4) ?
    N2A C17A . 1.396(4) ?
    N2A C5A . 1.495(4) ?
    O4A C13A . 1.370(4) ?
    O4A C16A . 1.417(4) ?
    O4B C13B . 1.372(4) ?
    O4B C16B . 1.426(4) ?
    O2A C3A . 1.341(4) ?
    O2A C8A . 1.447(3) ?
    N2B C2B . 1.336(4) ?
    N2B C17B . 1.395(4) ?
    N2B C5B . 1.501(4) ?
    C11A C12A . 1.380(4) ?
    C11A C10A . 1.395(4) ?
    C11A H11A . 0.9500 ?
    O5A C20A . 1.220(4) ?
    N1B C2B . 1.328(4) ?
    N1B C7B . 1.401(4) ?
    N1B H1B . 0.8800 ?
    C9A C10A . 1.377(4) ?
    C9A C14A . 1.400(4) ?
    C9A C5A . 1.520(4) ?
    O5B C20B . 1.229(4) ?
    C14A C13A . 1.376(4) ?
    C14A H14A . 0.9500 ?
    O1A C3A . 1.204(4) ?
    C11B C12B . 1.379(4) ?
    C11B C10B . 1.392(4) ?
    C11B H11B . 0.9500 ?
    C13B C14B . 1.378(4) ?
    C13B C12B . 1.399(4) ?
    C10A H10A . 0.9500 ?
    C17B C19B . 1.356(4) ?
    C17B C18B . 1.485(4) ?
    C5A C6A . 1.510(4) ?
    C5A H5A . 1.0000 ?
    C9B C10B . 1.385(4) ?
    C9B C14B . 1.399(4) ?
    C9B C5B . 1.517(4) ?
    C19B C20B . 1.485(4) ?
    C6A C7A . 1.347(4) ?
    C6A C3A . 1.478(4) ?
    C21B C20B . 1.488(4) ?
    C21B H21A . 0.9800 ?
    C21B H21B . 0.9800 ?
    C21B H21C . 0.9800 ?
    C14B H14B . 0.9500 ?
    C12A C13A . 1.396(4) ?
    C17A C19A . 1.361(4) ?
    C17A C18A . 1.485(4) ?
    C20A C19A . 1.466(4) ?
    C20A C21A . 1.484(4) ?
    C7A C1A . 1.491(4) ?
    C10B H10B . 0.9500 ?
    C5B C6B . 1.514(4) ?
    C5B H5B . 1.0000 ?
    C6B C7B . 1.339(4) ?
    C6B C3B . 1.486(5) ?
    C7B C1B . 1.490(4) ?
    C1A H1A1 . 0.9800 ?
    C1A H1A2 . 0.9800 ?
    C1A H1A3 . 0.9800 ?
    C16B H16A . 0.9800 ?
    C16B H16B . 0.9800 ?
    C16B H16C . 0.9800 ?
    C18A H18A . 0.9800 ?
    C18A H18B . 0.9800 ?
    C18A H18C . 0.9800 ?
    C15B H15A . 0.9800 ?
    C15B H15B . 0.9800 ?
    C15B H15C . 0.9800 ?
    C1B H1B1 . 0.9800 ?
    C1B H1B2 . 0.9800 ?
    C1B H1B3 . 0.9800 ?
    C18B H18D . 0.9800 ?
    C18B H18E . 0.9800 ?
    C18B H18F . 0.9800 ?
    C15A H15D . 0.9800 ?
    C15A H15E . 0.9800 ?
    C15A H15F . 0.9800 ?
    O2B C3B . 1.339(4) ?
    O2B C8B . 1.449(4) ?
    O1B C3B . 1.192(4) ?
    C16A H16D . 0.9800 ?
    C16A H16E . 0.9800 ?
    C16A H16F . 0.9800 ?
    C21A H21D . 0.9800 ?
    C21A H21E . 0.9800 ?
    C21A H21F . 0.9800 ?
    C8A C4A . 1.504(4) ?
    C8A H8A1 . 0.9900 ?
    C8A H8A2 . 0.9900 ?
    C4A H4A1 . 0.9800 ?
    C4A H4A2 . 0.9800 ?
    C4A H4A3 . 0.9800 ?
    C8B C4B' . 1.259(16) ?
    C8B C4B . 1.411(9) ?
    C8B H8B1 . 0.9900 ?
    C8B H8B2 . 0.9900 ?
    C4B H4B1 . 0.9800 ?
    C4B H4B2 . 0.9800 ?
    C4B H4B3 . 0.9800 ?
    C4B' H4B4 . 0.9800 ?
    C4B' H4B5 . 0.9800 ?
    C4B' H4B6 . 0.9800 ?
loop_
    _geom_angle_atom_site_label_1
    _geom_angle_atom_site_label_2
    _geom_angle_atom_site_label_3
    _geom_angle_site_symmetry_1
    _geom_angle_site_symmetry_3
    _geom_angle
    _geom_angle_publ_flag
    C2A S1A C19A . . 89.49(15) ?
    C2B S1B C19B . . 88.95(16) ?
    C12B O3B C15B . . 118.0(2) ?
    C12A O3A C15A . . 118.4(3) ?
    C2A N1A C7A . . 121.1(3) ?
    C2A N1A H1A . . 119.5 ?
    C7A N1A H1A . . 119.5 ?
    C2A N2A C17A . . 113.5(3) ?
    C2A N2A C5A . . 121.4(3) ?
    C17A N2A C5A . . 124.7(3) ?
    C13A O4A C16A . . 117.1(3) ?
    C13B O4B C16B . . 117.6(3) ?
    C3A O2A C8A . . 116.4(3) ?
    C2B N2B C17B . . 113.9(3) ?
    C2B N2B C5B . . 120.8(3) ?
    C17B N2B C5B . . 124.2(3) ?
    C12A C11A C10A . . 119.2(3) ?
    C12A C11A H11A . . 120.4 ?
    C10A C11A H11A . . 120.4 ?
    C2B N1B C7B . . 121.2(3) ?
    C2B N1B H1B . . 119.4 ?
    C7B N1B H1B . . 119.4 ?
    C10A C9A C14A . . 119.6(3) ?
    C10A C9A C5A . . 120.4(3) ?
    C14A C9A C5A . . 119.9(3) ?
    C13A C14A C9A . . 119.9(3) ?
    C13A C14A H14A . . 120.0 ?
    C9A C14A H14A . . 120.0 ?
    C12B C11B C10B . . 120.1(3) ?
    C12B C11B H11B . . 120.0 ?
    C10B C11B H11B . . 120.0 ?
    O4B C13B C14B . . 124.8(3) ?
    O4B C13B C12B . . 115.0(3) ?
    C14B C13B C12B . . 120.2(3) ?
    C9A C10A C11A . . 120.8(3) ?
    C9A C10A H10A . . 119.6 ?
    C11A C10A H10A . . 119.6 ?
    N1B C2B N2B . . 121.8(3) ?
    N1B C2B S1B . . 124.8(3) ?
    N2B C2B S1B . . 113.4(2) ?
    C19B C17B N2B . . 110.8(3) ?
    C19B C17B C18B . . 128.9(3) ?
    N2B C17B C18B . . 120.3(3) ?
    N2A C5A C6A . . 109.0(2) ?
    N2A C5A C9A . . 109.4(2) ?
    C6A C5A C9A . . 113.1(3) ?
    N2A C5A H5A . . 108.4 ?
    C6A C5A H5A . . 108.4 ?
    C9A C5A H5A . . 108.4 ?
    C10B C9B C14B . . 119.3(3) ?
    C10B C9B C5B . . 121.5(3) ?
    C14B C9B C5B . . 119.2(3) ?
    C17B C19B C20B . . 133.4(3) ?
    C17B C19B S1B . . 112.9(3) ?
    C20B C19B S1B . . 113.6(2) ?
    C7A C6A C3A . . 120.8(3) ?
    C7A C6A C5A . . 122.6(3) ?
    C3A C6A C5A . . 116.5(3) ?
    N1A C2A N2A . . 122.3(3) ?
    N1A C2A S1A . . 124.5(2) ?
    N2A C2A S1A . . 113.2(2) ?
    C20B C21B H21A . . 109.5 ?
    C20B C21B H21B . . 109.5 ?
    H21A C21B H21B . . 109.5 ?
    C20B C21B H21C . . 109.5 ?
    H21A C21B H21C . . 109.5 ?
    H21B C21B H21C . . 109.5 ?
    C13B C14B C9B . . 120.2(3) ?
    C13B C14B H14B . . 119.9 ?
    C9B C14B H14B . . 119.9 ?
    O3A C12A C11A . . 124.6(3) ?
    O3A C12A C13A . . 115.0(3) ?
    C11A C12A C13A . . 120.4(3) ?
    O4A C13A C14A . . 124.7(3) ?
    O4A C13A C12A . . 115.2(3) ?
    C14A C13A C12A . . 120.0(3) ?
    O3B C12B C11B . . 125.3(3) ?
    O3B C12B C13B . . 114.9(3) ?
    C11B C12B C13B . . 119.7(3) ?
    C19A C17A N2A . . 111.1(3) ?
    C19A C17A C18A . . 129.0(3) ?
    N2A C17A C18A . . 119.8(3) ?
    O5A C20A C19A . . 117.3(3) ?
    O5A C20A C21A . . 122.3(3) ?
    C19A C20A C21A . . 120.3(3) ?
    C6A C7A N1A . . 119.4(3) ?
    C6A C7A C1A . . 128.0(3) ?
    N1A C7A C1A . . 112.6(3) ?
    C9B C10B C11B . . 120.5(3) ?
    C9B C10B H10B . . 119.8 ?
    C11B C10B H10B . . 119.8 ?
    N2B C5B C6B . . 108.0(3) ?
    N2B C5B C9B . . 109.2(2) ?
    C6B C5B C9B . . 113.9(3) ?
    N2B C5B H5B . . 108.5 ?
    C6B C5B H5B . . 108.5 ?
    C9B C5B H5B . . 108.5 ?
    O5B C20B C19B . . 116.9(3) ?
    O5B C20B C21B . . 122.5(3) ?
    C19B C20B C21B . . 120.6(3) ?
    O1A C3A O2A . . 123.0(3) ?
    O1A C3A C6A . . 126.9(3) ?
    O2A C3A C6A . . 110.1(3) ?
    C7B C6B C3B . . 120.8(3) ?
    C7B C6B C5B . . 122.6(3) ?
    C3B C6B C5B . . 116.5(3) ?
    C6B C7B N1B . . 118.5(3) ?
    C6B C7B C1B . . 128.0(3) ?
    N1B C7B C1B . . 113.5(3) ?
    C7A C1A H1A1 . . 109.5 ?
    C7A C1A H1A2 . . 109.5 ?
    H1A1 C1A H1A2 . . 109.5 ?
    C7A C1A H1A3 . . 109.5 ?
    H1A1 C1A H1A3 . . 109.5 ?
    H1A2 C1A H1A3 . . 109.5 ?
    C17A C19A C20A . . 133.4(3) ?
    C17A C19A S1A . . 112.3(3) ?
    C20A C19A S1A . . 114.3(2) ?
    O4B C16B H16A . . 109.5 ?
    O4B C16B H16B . . 109.5 ?
    H16A C16B H16B . . 109.5 ?
    O4B C16B H16C . . 109.5 ?
    H16A C16B H16C . . 109.5 ?
    H16B C16B H16C . . 109.5 ?
    C17A C18A H18A . . 109.5 ?
    C17A C18A H18B . . 109.5 ?
    H18A C18A H18B . . 109.5 ?
    C17A C18A H18C . . 109.5 ?
    H18A C18A H18C . . 109.5 ?
    H18B C18A H18C . . 109.5 ?
    O3B C15B H15A . . 109.5 ?
    O3B C15B H15B . . 109.5 ?
    H15A C15B H15B . . 109.5 ?
    O3B C15B H15C . . 109.5 ?
    H15A C15B H15C . . 109.5 ?
    H15B C15B H15C . . 109.5 ?
    C7B C1B H1B1 . . 109.5 ?
    C7B C1B H1B2 . . 109.5 ?
    H1B1 C1B H1B2 . . 109.5 ?
    C7B C1B H1B3 . . 109.5 ?
    H1B1 C1B H1B3 . . 109.5 ?
    H1B2 C1B H1B3 . . 109.5 ?
    C17B C18B H18D . . 109.5 ?
    C17B C18B H18E . . 109.5 ?
    H18D C18B H18E . . 109.5 ?
    C17B C18B H18F . . 109.5 ?
    H18D C18B H18F . . 109.5 ?
    H18E C18B H18F . . 109.5 ?
    O3A C15A H15D . . 109.5 ?
    O3A C15A H15E . . 109.5 ?
    H15D C15A H15E . . 109.5 ?
    O3A C15A H15F . . 109.5 ?
    H15D C15A H15F . . 109.5 ?
    H15E C15A H15F . . 109.5 ?
    C3B O2B C8B . . 116.9(3) ?
    O4A C16A H16D . . 109.5 ?
    O4A C16A H16E . . 109.5 ?
    H16D C16A H16E . . 109.5 ?
    O4A C16A H16F . . 109.5 ?
    H16D C16A H16F . . 109.5 ?
    H16E C16A H16F . . 109.5 ?
    C20A C21A H21D . . 109.5 ?
    C20A C21A H21E . . 109.5 ?
    H21D C21A H21E . . 109.5 ?
    C20A C21A H21F . . 109.5 ?
    H21D C21A H21F . . 109.5 ?
    H21E C21A H21F . . 109.5 ?
    O2A C8A C4A . . 105.8(3) ?
    O2A C8A H8A1 . . 110.6 ?
    C4A C8A H8A1 . . 110.6 ?
    O2A C8A H8A2 . . 110.6 ?
    C4A C8A H8A2 . . 110.6 ?
    H8A1 C8A H8A2 . . 108.7 ?
    C8A C4A H4A1 . . 109.5 ?
    C8A C4A H4A2 . . 109.5 ?
    H4A1 C4A H4A2 . . 109.5 ?
    C8A C4A H4A3 . . 109.5 ?
    H4A1 C4A H4A3 . . 109.5 ?
    H4A2 C4A H4A3 . . 109.5 ?
    O1B C3B O2B . . 123.3(4) ?
    O1B C3B C6B . . 126.1(4) ?
    O2B C3B C6B . . 110.5(3) ?
    C4B' C8B C4B . . 43.9(13) ?
    C4B' C8B O2B . . 117.6(8) ?
    C4B C8B O2B . . 110.9(4) ?
    C4B' C8B H8B1 . . 66.5 ?
    C4B C8B H8B1 . . 109.5 ?
    O2B C8B H8B1 . . 109.5 ?
    C4B' C8B H8B2 . . 131.7 ?
    C4B C8B H8B2 . . 109.5 ?
    O2B C8B H8B2 . . 109.5 ?
    H8B1 C8B H8B2 . . 108.0 ?
    C8B C4B H4B1 . . 109.5 ?
    C8B C4B H4B2 . . 109.5 ?
    C8B C4B H4B3 . . 109.5 ?
    C8B C4B' H4B4 . . 109.5 ?
    C8B C4B' H4B5 . . 109.5 ?
    H4B4 C4B' H4B5 . . 109.5 ?
    C8B C4B' H4B6 . . 109.5 ?
    H4B4 C4B' H4B6 . . 109.5 ?
    H4B5 C4B' H4B6 . . 109.5 ?
loop_
    _geom_torsion_atom_site_label_1
    _geom_torsion_atom_site_label_2
    _geom_torsion_atom_site_label_3
    _geom_torsion_atom_site_label_4
    _geom_torsion_site_symmetry_1
    _geom_torsion_site_symmetry_2
    _geom_torsion_site_symmetry_3
    _geom_torsion_site_symmetry_4
    _geom_torsion
    _geom_torsion_publ_flag
    C10A C9A C14A C13A . . . . -0.1(5) ?
    C5A C9A C14A C13A . . . . -179.8(3) ?
    C16B O4B C13B C14B . . . . 7.6(4) ?
    C16B O4B C13B C12B . . . . -172.3(3) ?
    C14A C9A C10A C11A . . . . 1.2(5) ?
    C5A C9A C10A C11A . . . . -179.1(3) ?
    C12A C11A C10A C9A . . . . -0.3(5) ?
    C7B N1B C2B N2B . . . . -9.0(5) ?
    C7B N1B C2B S1B . . . . 168.6(2) ?
    C17B N2B C2B N1B . . . . 176.7(3) ?
    C5B N2B C2B N1B . . . . -14.4(5) ?
    C17B N2B C2B S1B . . . . -1.1(4) ?
    C5B N2B C2B S1B . . . . 167.7(2) ?
    C19B S1B C2B N1B . . . . -178.0(3) ?
    C19B S1B C2B N2B . . . . -0.2(3) ?
    C2B N2B C17B C19B . . . . 2.3(4) ?
    C5B N2B C17B C19B . . . . -166.1(3) ?
    C2B N2B C17B C18B . . . . -175.7(3) ?
    C5B N2B C17B C18B . . . . 15.9(4) ?
    C2A N2A C5A C6A . . . . -22.7(4) ?
    C17A N2A C5A C6A . . . . 164.9(3) ?
    C2A N2A C5A C9A . . . . 101.4(3) ?
    C17A N2A C5A C9A . . . . -70.9(4) ?
    C10A C9A C5A N2A . . . . -70.4(4) ?
    C14A C9A C5A N2A . . . . 109.3(3) ?
    C10A C9A C5A C6A . . . . 51.4(4) ?
    C14A C9A C5A C6A . . . . -128.9(3) ?
    N2B C17B C19B C20B . . . . -179.4(3) ?
    C18B C17B C19B C20B . . . . -1.6(6) ?
    N2B C17B C19B S1B . . . . -2.4(4) ?
    C18B C17B C19B S1B . . . . 175.4(3) ?
    C2B S1B C19B C17B . . . . 1.5(3) ?
    C2B S1B C19B C20B . . . . 179.2(3) ?
    N2A C5A C6A C7A . . . . 17.6(4) ?
    C9A C5A C6A C7A . . . . -104.3(3) ?
    N2A C5A C6A C3A . . . . -165.2(3) ?
    C9A C5A C6A C3A . . . . 72.9(3) ?
    C7A N1A C2A N2A . . . . 5.6(5) ?
    C7A N1A C2A S1A . . . . -173.7(2) ?
    C17A N2A C2A N1A . . . . -174.1(3) ?
    C5A N2A C2A N1A . . . . 12.8(5) ?
    C17A N2A C2A S1A . . . . 5.3(4) ?
    C5A N2A C2A S1A . . . . -167.9(2) ?
    C19A S1A C2A N1A . . . . 177.2(3) ?
    C19A S1A C2A N2A . . . . -2.2(3) ?
    O4B C13B C14B C9B . . . . 179.8(3) ?
    C12B C13B C14B C9B . . . . -0.3(5) ?
    C10B C9B C14B C13B . . . . 1.0(5) ?
    C5B C9B C14B C13B . . . . 179.9(3) ?
    C15A O3A C12A C11A . . . . 8.8(5) ?
    C15A O3A C12A C13A . . . . -172.5(3) ?
    C10A C11A C12A O3A . . . . 177.0(3) ?
    C10A C11A C12A C13A . . . . -1.7(5) ?
    C16A O4A C13A C14A . . . . -7.3(5) ?
    C16A O4A C13A C12A . . . . 174.0(3) ?
    C9A C14A C13A O4A . . . . 179.5(3) ?
    C9A C14A C13A C12A . . . . -1.9(5) ?
    O3A C12A C13A O4A . . . . 2.8(4) ?
    C11A C12A C13A O4A . . . . -178.5(3) ?
    O3A C12A C13A C14A . . . . -176.0(3) ?
    C11A C12A C13A C14A . . . . 2.8(5) ?
    C15B O3B C12B C11B . . . . -10.9(4) ?
    C15B O3B C12B C13B . . . . 170.4(3) ?
    C10B C11B C12B O3B . . . . -177.4(3) ?
    C10B C11B C12B C13B . . . . 1.2(5) ?
    O4B C13B C12B O3B . . . . -2.2(4) ?
    C14B C13B C12B O3B . . . . 178.0(3) ?
    O4B C13B C12B C11B . . . . 179.1(3) ?
    C14B C13B C12B C11B . . . . -0.8(5) ?
    C2A N2A C17A C19A . . . . -6.3(4) ?
    C5A N2A C17A C19A . . . . 166.5(3) ?
    C2A N2A C17A C18A . . . . 170.4(3) ?
    C5A N2A C17A C18A . . . . -16.7(5) ?
    C3A C6A C7A N1A . . . . -179.4(3) ?
    C5A C6A C7A N1A . . . . -2.3(5) ?
    C3A C6A C7A C1A . . . . 1.8(5) ?
    C5A C6A C7A C1A . . . . 178.9(3) ?
    C2A N1A C7A C6A . . . . -10.8(5) ?
    C2A N1A C7A C1A . . . . 168.1(3) ?
    C14B C9B C10B C11B . . . . -0.6(5) ?
    C5B C9B C10B C11B . . . . -179.5(3) ?
    C12B C11B C10B C9B . . . . -0.5(5) ?
    C2B N2B C5B C6B . . . . 28.3(4) ?
    C17B N2B C5B C6B . . . . -164.0(3) ?
    C2B N2B C5B C9B . . . . -96.1(3) ?
    C17B N2B C5B C9B . . . . 71.6(4) ?
    C10B C9B C5B N2B . . . . 70.5(4) ?
    C14B C9B C5B N2B . . . . -108.3(3) ?
    C10B C9B C5B C6B . . . . -50.4(4) ?
    C14B C9B C5B C6B . . . . 130.8(3) ?
    C17B C19B C20B O5B . . . . 171.4(3) ?
    S1B C19B C20B O5B . . . . -5.7(4) ?
    C17B C19B C20B C21B . . . . -9.5(6) ?
    S1B C19B C20B C21B . . . . 173.4(2) ?
    C8A O2A C3A O1A . . . . 1.1(5) ?
    C8A O2A C3A C6A . . . . -177.9(3) ?
    C7A C6A C3A O1A . . . . 12.5(5) ?
    C5A C6A C3A O1A . . . . -164.8(3) ?
    C7A C6A C3A O2A . . . . -168.6(3) ?
    C5A C6A C3A O2A . . . . 14.1(4) ?
    N2B C5B C6B C7B . . . . -23.1(4) ?
    C9B C5B C6B C7B . . . . 98.5(4) ?
    N2B C5B C6B C3B . . . . 156.1(3) ?
    C9B C5B C6B C3B . . . . -82.4(4) ?
    C3B C6B C7B N1B . . . . -175.3(3) ?
    C5B C6B C7B N1B . . . . 3.8(5) ?
    C3B C6B C7B C1B . . . . 2.9(5) ?
    C5B C6B C7B C1B . . . . -178.0(3) ?
    C2B N1B C7B C6B . . . . 14.3(5) ?
    C2B N1B C7B C1B . . . . -164.2(3) ?
    N2A C17A C19A C20A . . . . -177.7(3) ?
    C18A C17A C19A C20A . . . . 5.9(6) ?
    N2A C17A C19A S1A . . . . 4.6(4) ?
    C18A C17A C19A S1A . . . . -171.8(3) ?
    O5A C20A C19A C17A . . . . -178.0(3) ?
    C21A C20A C19A C17A . . . . 4.3(6) ?
    O5A C20A C19A S1A . . . . -0.3(4) ?
    C21A C20A C19A S1A . . . . -178.1(3) ?
    C2A S1A C19A C17A . . . . -1.5(3) ?
    C2A S1A C19A C20A . . . . -179.7(3) ?
    C3A O2A C8A C4A . . . . 177.7(3) ?
    C8B O2B C3B O1B . . . . 3.4(6) ?
    C8B O2B C3B C6B . . . . -176.6(3) ?
    C7B C6B C3B O1B . . . . -13.9(6) ?
    C5B C6B C3B O1B . . . . 166.9(3) ?
    C7B C6B C3B O2B . . . . 166.1(3) ?
    C5B C6B C3B O2B . . . . -13.0(4) ?
    C3B O2B C8B C4B' . . . . 160(2) ?
    C3B O2B C8B C4B . . . . 112.4(8) ?
loop_
    _geom_hbond_atom_site_label_D
    _geom_hbond_atom_site_label_H
    _geom_hbond_atom_site_label_A
    _geom_hbond_site_symmetry_A
    _geom_hbond_distance_DH
    _geom_hbond_distance_HA
    _geom_hbond_distance_DA
    _geom_hbond_angle_DHA
    N1A H1A Cl1A 1_555 0.88 2.20 2.9930(10)
                                          151
    N1B H1B Cl1B 1_655 0.88 2.20 2.992(2) 150
    C11A H11A O5B 1_455 0.95 2.58 3.5230(10)
                                           173
    C15B H15C O5A 2_765 0.98 2.58 3.456(6) 148
    C21A H21D O3B 2_765 0.98 2.50 3.459(6) 166
    C4A H4A2 Cg3 3_565 0.98 2.63 3.551(2) 157
