# Supplementary material for: Crystal structure of 2-acetyl-5-(3,4-di­meth­oxy­phen­yl)-6-eth­oxy­carbonyl-3,7-dimethyl-5H-thia­zolo[3,2-a]pyrimidin-8-ium chloride
Source: Acta Crystallogr E Crystallogr Commun. 2015 Sep 17;71(Pt 10):o764–5. doi: 10.1107/S2056989015016229 (PMC4647379; doi:10.1107/S2056989015016229)
Supplement: Supplementary file 2 [file e-71-0o764-Isup2.hkl]

#
# h,k,l, Fc-squared, Fo-squared, sigma(Fo-squared) and status flag
#
data_I
_shelx_title ' 15julc_0m-ins in P -1'
_shelx_refln_list_code          4
_shelx_F_calc_maximum      423.12
_exptl_crystal_F_000       952.00
_reflns_d_resolution_high  0.8409
 
loop_
 _symmetry_equiv_pos_as_xyz
 'x, y, z'
 '-x, -y, -z'
 
_cell_length_a     9.9000
_cell_length_b    11.8563
_cell_length_c    19.0377
_cell_angle_alpha  80.827
_cell_angle_beta   83.999
_cell_angle_gamma  86.071
 
_shelx_F_squared_multiplier     1.000
 
loop_
 _refln_index_h
 _refln_index_k
 _refln_index_l
 _refln_F_squared_calc
 _refln_F_squared_meas
 _refln_F_squared_sigma
 _refln_observed_status
   1   0   0       26.42        9.94      5.69 o
   2   0   0      810.73      847.36     23.01 o
   3   0   0      425.03      434.50     16.69 o
   4   0   0        7.19        4.97     11.74 o
   5   0   0      605.28      686.68     27.82 o
   6   0   0      558.00      505.50     26.77 o
   7   0   0     4326.68     4208.31     93.56 o
   8   0   0     1429.60     1518.21     65.37 o
   9   0   0      212.05      161.49     39.38 o
  10   0   0        4.40        0.00     41.30 o
  11   0   0       52.59       54.39     52.48 o
 -11   1   0      537.62      562.35     96.47 o
 -10   1   0      823.21      836.31     63.07 o
  -9   1   0        2.62       37.29     35.81 o
  -8   1   0      122.33      125.64     34.46 o
  -7   1   0       70.55       50.66     31.72 o
  -6   1   0       42.90       45.15     18.28 o
  -5   1   0       34.06       26.51     15.42 o
  -4   1   0     7119.49     7353.77    119.95 o
  -3   1   0     3088.59     3079.12     55.06 o
  -2   1   0      151.96      196.30     10.14 o
   1   1   0      197.85      158.24      6.80 o
   2   1   0      361.67      320.88     11.27 o
   3   1   0      857.40      805.09     21.74 o
   4   1   0    12086.84    12968.92    200.38 o
   5   1   0      197.04      182.01     17.85 o
   6   1   0      773.75      846.56     43.56 o
   7   1   0     1411.98     1275.67     50.32 o
   8   1   0        0.14        0.00     28.88 o
   9   1   0      318.52      316.27     41.02 o
  10   1   0      531.26      523.71     55.54 o
  11   1   0      510.78      576.24     62.26 o
 -11   2   0        2.05        0.00     53.72 o
 -10   2   0       53.56       52.13     47.06 o
  -9   2   0        0.00       36.27     38.98 o
  -8   2   0      199.11      163.78     34.85 o
  -7   2   0     1172.27     1054.18     54.79 o
  -6   2   0      341.21      285.41     25.55 o
  -5   2   0      416.70      463.61     27.40 o
  -4   2   0     4304.71     5149.56     89.50 o
  -3   2   0      931.27      951.64     25.74 o
  -2   2   0       65.92       56.17      7.53 o
  -1   2   0     1664.22     1756.13     30.64 o
   0   2   0        0.12       10.48      3.65 o
   1   2   0     3871.97     4181.00     57.28 o
   2   2   0     8490.42     8765.51    124.44 o
   3   2   0       51.48       40.38      8.69 o
   4   2   0       17.23       30.91     10.37 o
   5   2   0      136.26      133.09     18.51 o
   6   2   0        8.20        7.32     19.10 o
   7   2   0      902.50      814.69     45.78 o
   8   2   0     2522.38     2613.75    108.17 o
   9   2   0      106.50       85.34     37.69 o
  10   2   0       75.20       94.26     43.60 o
  11   2   0        0.04       60.51     50.01 o
 -11   3   0       19.75        4.84     87.80 o
 -10   3   0        9.28       73.92     50.69 o
  -9   3   0      404.54      469.79     48.23 o
  -8   3   0      639.85      667.93     77.15 o
  -7   3   0      341.01      286.91     34.61 o
  -6   3   0      474.76      369.76     31.16 o
  -5   3   0        0.75       31.03     15.78 o
  -4   3   0     2149.45     2212.01     48.15 o
  -3   3   0       65.73       54.67     10.85 o
  -2   3   0     8874.01     8552.58    133.35 o
  -1   3   0        7.98        0.00      4.14 o
   0   3   0     8204.53     8241.08    116.33 o
   1   3   0       51.45       58.52      5.59 o
   2   3   0       66.27       73.87      8.08 o
   3   3   0        0.00       15.71      8.00 o
   4   3   0       42.98       39.02     10.86 o
   5   3   0      588.05      546.32     24.15 o
   6   3   0     1463.87     1343.81     39.65 o
   7   3   0     2206.42     2259.58     86.63 o
   8   3   0      247.43      235.58     48.13 o
   9   3   0        7.77       12.39     43.49 o
  10   3   0        0.83       48.01     46.35 o
  11   3   0       49.96        0.00     63.22 o
 -11   4   0        0.61       85.88     61.35 o
 -10   4   0      103.47      105.64     58.07 o
  -9   4   0        4.35        1.14     40.27 o
  -8   4   0       58.27       82.79     34.29 o
  -7   4   0     1215.99     1207.21     56.44 o
  -6   4   0      382.86      333.08     28.68 o
  -5   4   0     4976.68     4895.12     98.29 o
  -4   4   0     2695.59     2550.41     58.96 o
  -3   4   0     3878.75     4010.51     66.31 o
  -2   4   0     3119.76     3271.16     52.30 o
  -1   4   0     1193.55     1200.74     36.06 o
   0   4   0     1033.31     1069.46     22.14 o
   1   4   0     2126.90     2322.53     35.24 o
   2   4   0     1525.97     1525.10     29.10 o
   3   4   0        3.55       49.81      9.62 o
   4   4   0       57.18       34.84     15.66 o
   5   4   0      860.56      726.01     39.52 o
   6   4   0      181.25      146.93     20.29 o
   7   4   0       65.76       66.13     27.17 o
   8   4   0      587.57      562.91     45.17 o
   9   4   0     1856.43     1902.72     80.99 o
  10   4   0      350.84      290.67     48.39 o
  11   4   0      111.52       92.84     88.97 o
 -10   5   0        0.04        0.00     52.14 o
  -9   5   0      199.52      123.12     43.97 o
  -8   5   0      951.51      940.30     57.08 o
  -7   5   0      248.19      267.13     35.30 o
  -6   5   0        1.17        0.00     21.98 o
  -5   5   0      698.21      766.90     35.45 o
  -4   5   0      216.73      212.80     18.24 o
  -3   5   0      315.07      293.76     19.08 o
  -2   5   0      327.60      345.77     24.81 o
  -1   5   0     2309.78     2738.85     96.17 o
   0   5   0    12804.33    12997.98    183.61 o
   1   5   0      313.36      348.24     14.87 o
   2   5   0      228.20      236.25     13.49 o
   3   5   0     9415.05     9643.71    144.15 o
   4   5   0       28.91       42.17     13.27 o
   5   5   0       76.82       50.54     18.45 o
   6   5   0        0.54       20.46     22.52 o
   7   5   0     1497.94     1382.88     60.21 o
   8   5   0     5334.31     5112.49    176.31 o
   9   5   0       40.71      104.91     50.96 o
  10   5   0       57.32       93.28     47.61 o
  11   5   0       27.84       16.53     91.32 o
 -10   6   0      247.01      244.92     75.98 o
  -9   6   0      165.22      210.71     75.75 o
  -8   6   0      555.09      505.69     54.56 o
  -7   6   0      393.91      387.09     39.10 o
  -6   6   0      337.63      321.71     44.94 o
  -5   6   0        0.27        9.50     19.09 o
  -4   6   0     1449.43     1359.17     40.69 o
  -3   6   0      105.70      129.23     15.42 o
  -2   6   0     1629.40     1545.26    110.31 o
  -1   6   0      154.32       83.69     50.29 o
   0   6   0      420.90      437.51     19.88 o
   1   6   0        0.08        0.00     11.35 o
   2   6   0       95.54       77.97     12.20 o
   3   6   0        4.37       27.64     13.00 o
   4   6   0       76.13       52.17     16.00 o
   5   6   0      288.22      213.22     21.22 o
   6   6   0       27.52       19.18     27.17 o
   7   6   0     1940.83     1775.97     69.19 o
   8   6   0      330.80      315.10     42.41 o
   9   6   0      715.63      724.71     57.57 o
  10   6   0      316.98      309.39     56.59 o
  -9   7   0      117.25       70.61     67.60 o
  -8   7   0      115.93       48.15     54.44 o
  -7   7   0      586.16      593.97     75.77 o
  -6   7   0        2.76       40.31     29.73 o
  -5   7   0      248.89      211.93     30.67 o
  -4   7   0      710.83      687.83     43.78 o
  -3   7   0      731.17      703.41     61.64 o
  -2   7   0       35.59       14.03     38.93 o
  -1   7   0       97.63       80.68     32.06 o
   0   7   0      100.00      125.29     17.08 o
   1   7   0        0.08       13.93     15.96 o
   2   7   0        1.90       12.86     18.17 o
   3   7   0      781.53      708.84     32.09 o
   4   7   0     2257.95     2121.07     52.45 o
   5   7   0       29.98       12.83     19.66 o
   6   7   0      205.89      191.28     29.34 o
   7   7   0       14.16       62.40     30.24 o
   8   7   0      107.67      112.88     51.52 o
   9   7   0      867.69      805.71     63.83 o
  10   7   0        1.68        0.00     90.38 o
  -9   8   0      885.90      997.50    124.36 o
  -8   8   0        9.17        0.00     77.72 o
  -7   8   0       21.15        0.00     59.57 o
  -6   8   0      146.01      137.17     41.38 o
  -5   8   0      141.91      183.45     24.14 o
  -4   8   0       39.56      105.24     45.84 o
  -3   8   0        4.32        0.00     40.71 o
  -2   8   0       73.09        9.94     48.67 o
  -1   8   0      259.18      307.32     60.02 o
   0   8   0      412.44      397.11     22.03 o
   1   8   0      837.70      753.89     36.32 o
   2   8   0       69.60       22.78     21.85 o
   3   8   0      764.46      688.75     40.16 o
   4   8   0       87.42       36.38     21.22 o
   5   8   0        3.25        0.00     22.82 o
   6   8   0       13.91        2.01     26.31 o
   7   8   0       57.84       58.32     32.22 o
   8   8   0      881.51      875.43     52.71 o
   9   8   0      508.66      430.47     51.37 o
  -8   9   0       45.93      116.93     86.01 o
  -7   9   0      118.75      121.22     74.32 o
  -6   9   0      141.11      129.78    100.58 o
  -5   9   0      951.54      879.23     94.09 o
  -4   9   0     2003.18     1685.04    108.36 o
  -3   9   0       71.73        5.79     47.59 o
  -2   9   0      188.67      207.20     52.18 o
  -1   9   0      767.44      838.28     71.12 o
   0   9   0      227.18      186.00     49.16 o
   1   9   0       13.07        7.07     27.46 o
   2   9   0     1250.25     1278.02     52.74 o
   3   9   0      830.28      784.77     50.11 o
   4   9   0      298.91      358.71     52.05 o
   5   9   0      387.08      371.83     35.43 o
   6   9   0      421.04      359.83     36.71 o
   7   9   0       63.92      136.55     37.40 o
   8   9   0       23.66       79.70     44.27 o
   9   9   0       55.74       26.48     47.80 o
  -7  10   0        0.09        0.00     77.42 o
  -6  10   0        1.48       96.58     79.68 o
  -5  10   0      310.23      175.20     95.71 o
  -4  10   0        0.17        0.00     58.47 o
  -3  10   0      208.34      188.02     65.89 o
  -2  10   0       36.39       26.17     51.43 o
  -1  10   0        8.87       48.67     49.32 o
   0  10   0       89.66      133.83     45.88 o
   1  10   0     2065.40     2107.39     63.46 o
   2  10   0      202.33      208.00     36.53 o
   3  10   0      182.42      190.81     36.84 o
   4  10   0      122.51      190.86     40.79 o
   5  10   0       18.16       12.77     36.52 o
   6  10   0      178.50      116.86     38.93 o
   7  10   0       14.01        0.00     44.44 o
   8  10   0        1.75        0.00     49.76 o
  -6  11   0        1.75        0.00    151.68 o
  -5  11   0      287.83      150.43     81.92 o
  -4  11   0        5.85       27.96     70.20 o
  -3  11   0       20.92       48.03     71.38 o
  -2  11   0        3.26       33.31     59.82 o
  -1  11   0     3188.57     3257.92    159.39 o
   0  11   0      886.46      920.42    227.92 o
   1  11   0       14.58        0.00     53.71 o
   2  11   0       47.35        8.39     57.29 o
   3  11   0      107.85       76.83     45.36 o
   4  11   0       86.13       63.48     47.49 o
   5  11   0      728.19      568.10     55.61 o
   6  11   0      770.07      741.49     63.53 o
   7  11   0       75.49      139.74     63.59 o
  -5  12   0        3.16      148.25     91.68 o
  -4  12   0       32.57       64.38     83.11 o
  -3  12   0       79.91      110.44     77.77 o
  -2  12   0       29.25        0.00     74.11 o
  -1  12   0      150.30      189.25    122.48 o
   0  12   0       17.51        0.00    134.64 o
   1  12   0      517.04      433.13    102.20 o
   2  12   0        7.19       30.85     67.76 o
   3  12   0      433.68      465.55     59.28 o
   4  12   0      163.68      166.50     81.92 o
   5  12   0       55.46        0.00     54.12 o
   6  12   0        0.73       66.75     54.03 o
  -3  13   0      149.38      204.00     94.50 o
  -2  13   0       28.64      137.89     89.27 o
  -1  13   0       49.08        0.00    128.96 o
   0  13   0       99.86      121.25     80.57 o
   1  13   0       34.52        0.00    184.93 o
   2  13   0      114.79       66.13     78.68 o
   3  13   0       15.74       63.51     79.49 o
   4  13   0        2.55        0.28    110.31 o
  -4 -13   1       18.27        0.00     76.78 o
  -3 -13   1       33.78        0.00     77.15 o
  -2 -13   1      823.90      870.11    121.66 o
  -1 -13   1       11.84        0.00     75.50 o
   0 -13   1       18.12        0.00     80.57 o
   1 -13   1        1.15       73.78     83.36 o
   2 -13   1       19.79        0.00     84.86 o
   3 -13   1        1.79        0.00     92.85 o
  -6 -12   1        3.19      109.50     57.74 o
  -5 -12   1       15.13        0.00     54.45 o
  -4 -12   1      341.91      297.20     59.84 o
  -3 -12   1       21.51       45.05     66.62 o
  -2 -12   1      193.65       97.33    138.70 o
  -1 -12   1      411.99      601.72     84.88 o
   0 -12   1       41.45       87.31     67.90 o
   1 -12   1       83.00       99.88     78.52 o
   2 -12   1       37.78        0.00     69.72 o
   3 -12   1      138.06       69.68    107.88 o
   4 -12   1      298.17      154.27     87.66 o
   5 -12   1       61.81      125.83    143.56 o
  -7 -11   1        2.57      157.71     94.53 o
  -6 -11   1        2.55       75.70     51.78 o
  -5 -11   1        7.77        0.00     46.37 o
  -4 -11   1      209.55      260.37     99.60 o
  -3 -11   1     1155.69     1199.42     79.36 o
  -2 -11   1       10.25       40.75     50.04 o
  -1 -11   1     1700.87     1754.61     72.27 o
   0 -11   1     1847.67     1866.12    137.08 o
   1 -11   1      486.19      483.97     72.51 o
   2 -11   1        0.89       80.07     72.45 o
   3 -11   1       39.60       25.03     63.75 o
   4 -11   1        0.36        0.00    108.69 o
   5 -11   1       45.34        5.18     84.30 o
   6 -11   1       94.51        0.00    162.22 o
  -8 -10   1       21.04        0.00     48.03 o
  -7 -10   1       54.94      188.04     67.63 o
  -6 -10   1      177.96      218.16     41.44 o
  -5 -10   1      725.75      741.53     54.67 o
  -4 -10   1      534.60      553.07     47.90 o
  -3 -10   1        1.50        0.33     51.04 o
  -2 -10   1      128.95      199.34     33.25 o
  -1 -10   1       14.18        0.97     24.14 o
   0 -10   1       17.97       79.04     49.89 o
   1 -10   1      793.40      968.59     86.97 o
   2 -10   1     1383.63     1418.26    101.61 o
   3 -10   1      927.65      793.28     78.75 o
   4 -10   1     1802.66     1527.95    120.38 o
   5 -10   1      362.84      298.87     86.46 o
   6 -10   1        9.51        0.00     72.19 o
   7 -10   1        0.31        1.85    134.64 o
  -9  -9   1      440.35      424.04     53.29 o
  -8  -9   1        5.03        9.43     42.82 o
  -7  -9   1      148.99       78.11     42.20 o
  -6  -9   1     1199.51     1099.09     52.62 o
  -5  -9   1       73.80       79.32     36.52 o
  -4  -9   1       14.22        0.00     27.70 o
  -3  -9   1      179.98      166.36     32.23 o
  -2  -9   1        2.02        0.00     32.55 o
  -1  -9   1      259.09      247.74     27.97 o
   0  -9   1       55.85       49.39     46.19 o
   1  -9   1      240.38      283.73     51.58 o
   2  -9   1      394.08      406.72     57.92 o
   3  -9   1        1.05        0.00     45.50 o
   4  -9   1        4.67        0.00     55.02 o
   5  -9   1      152.18       81.11     77.87 o
   6  -9   1      134.54      124.91    102.20 o
   7  -9   1      202.95       89.71     69.37 o
   8  -9   1      600.78      760.58    157.35 o
  -9  -8   1      252.61      215.89     69.42 o
  -8  -8   1      147.51      109.43     38.87 o
  -7  -8   1      190.93      241.34     39.54 o
  -6  -8   1       55.01      142.71     27.19 o
  -5  -8   1      642.53      592.24     34.77 o
  -4  -8   1       46.16       59.32     24.84 o
  -3  -8   1       44.21        0.00     19.84 o
  -2  -8   1     1633.84     1607.85     53.96 o
  -1  -8   1      116.15      147.38     21.59 o
   0  -8   1      432.09      434.90     26.15 o
   1  -8   1       16.12       62.40     36.49 o
   2  -8   1       58.20        0.00     36.01 o
   3  -8   1     1493.66     1559.33     90.53 o
   4  -8   1       23.94       23.58     42.73 o
   5  -8   1     1166.61     1162.38     43.38 o
   6  -8   1      195.66      287.51     42.07 o
   7  -8   1      203.11      276.69     52.58 o
   8  -8   1      121.35      133.01     83.80 o
   9  -8   1      184.33      226.64    100.12 o
 -10  -7   1       54.92       46.24     48.31 o
  -9  -7   1      107.31      130.19     40.99 o
  -8  -7   1       51.65       78.10     36.22 o
  -7  -7   1     2145.35     2152.72     69.00 o
  -6  -7   1      366.70      385.98     32.86 o
  -5  -7   1      100.20       95.68     21.86 o
  -4  -7   1     4648.40     4219.90     83.39 o
  -3  -7   1       14.82       36.61     19.03 o
  -2  -7   1      474.34      445.31     25.35 o
  -1  -7   1     1341.07     1338.32     43.03 o
   0  -7   1      473.75      414.82     22.05 o
   1  -7   1       10.70        0.00     47.04 o
   2  -7   1       99.53       90.18     40.55 o
   3  -7   1      595.17      497.17     53.33 o
   4  -7   1       54.78       75.91     20.64 o
   5  -7   1       59.30       66.81     24.59 o
   6  -7   1       59.83       73.30     32.02 o
   7  -7   1      527.94      606.27     64.34 o
   8  -7   1       37.01      102.74     50.77 o
   9  -7   1      333.29      358.21     69.31 o
 -10  -6   1      103.73      156.04     53.25 o
  -9  -6   1     1752.85     1844.20     85.68 o
  -8  -6   1      107.57       21.88     46.59 o
  -7  -6   1      345.52      369.44     42.26 o
  -6  -6   1       80.22       80.35     23.54 o
  -5  -6   1       26.00       42.08     17.76 o
  -4  -6   1       51.16       36.33     16.29 o
  -3  -6   1     5885.11     5681.75     93.90 o
  -2  -6   1     3044.16     2832.28     53.02 o
  -1  -6   1      494.35      497.72     19.35 o
   0  -6   1     1720.76     1707.88     37.75 o
   1  -6   1       23.25        0.00     23.49 o
   2  -6   1      598.25      577.58     49.28 o
   3  -6   1        9.64        6.34     30.38 o
   4  -6   1      360.58      373.01     25.74 o
   5  -6   1      170.87      167.57     26.07 o
   6  -6   1       39.09       32.22     29.16 o
   7  -6   1      141.55       50.48     38.68 o
   8  -6   1      601.96      512.91     60.73 o
   9  -6   1       13.13       21.03     65.35 o
  10  -6   1        3.79        0.00     64.95 o
 -11  -5   1      384.98      567.86     88.41 o
 -10  -5   1      169.63      271.93     51.41 o
  -9  -5   1      167.72      174.73     53.42 o
  -8  -5   1      386.77      414.09     48.31 o
  -7  -5   1      615.39      622.85     55.96 o
  -6  -5   1        1.91       29.76     23.23 o
  -5  -5   1     1329.17     1282.51     52.30 o
  -4  -5   1      113.50       91.85     14.22 o
  -3  -5   1     4276.80     4597.75     67.63 o
  -2  -5   1       34.61       25.23     10.35 o
  -1  -5   1      538.13      534.53     17.59 o
   0  -5   1      391.61      411.57     19.08 o
   1  -5   1     1449.89     1469.14     73.76 o
   2  -5   1     2676.11     2876.17     72.52 o
   3  -5   1        6.96       36.93     14.17 o
   4  -5   1     2375.12     2412.86     62.40 o
   5  -5   1      620.32      633.86     33.72 o
   6  -5   1      261.82      246.51     29.36 o
   7  -5   1      600.11      590.64     43.21 o
   8  -5   1      315.17      394.77     43.18 o
   9  -5   1       50.22        2.48     49.78 o
  10  -5   1      161.68      209.79     62.40 o
 -11  -4   1        0.50       44.60     73.67 o
 -10  -4   1        0.42       34.28     46.33 o
  -9  -4   1     2649.99     2671.83     96.10 o
  -8  -4   1      254.38      264.74     39.19 o
  -7  -4   1      120.43      122.83     38.40 o
  -6  -4   1     2833.45     2670.38     67.82 o
  -5  -4   1      181.35      252.15     22.10 o
  -4  -4   1       15.32        0.00     15.36 o
  -3  -4   1      599.24      578.71     19.48 o
  -2  -4   1       11.26        1.09      7.89 o
  -1  -4   1     6084.28     6385.20     94.80 o
   0  -4   1     2462.50     2352.32     38.54 o
   1  -4   1      745.78      905.46     31.55 o
   2  -4   1       13.64       21.15     13.19 o
   3  -4   1      147.41      192.87     12.72 o
   4  -4   1        5.30        8.34     12.77 o
   5  -4   1       68.89       54.71     17.38 o
   6  -4   1      406.41      389.74     29.65 o
   7  -4   1     1144.38      935.50     52.83 o
   8  -4   1       49.80        2.76     34.23 o
   9  -4   1       15.31        0.00     41.53 o
  10  -4   1        3.55        2.76     77.41 o
  11  -4   1       28.69        0.00     72.15 o
 -11  -3   1       40.98      106.36     56.25 o
 -10  -3   1        8.28        0.00     44.19 o
  -9  -3   1     5178.16     5253.33    138.79 o
  -8  -3   1       27.49       10.35     30.31 o
  -7  -3   1      171.70      159.52     28.08 o
  -6  -3   1      160.77      131.81     33.05 o
  -5  -3   1      770.32      691.18     29.67 o
  -4  -3   1       26.00       28.28     13.30 o
  -3  -3   1      335.24      333.89     15.80 o
  -2  -3   1    13411.04    14069.27    184.51 o
  -1  -3   1     5982.41     6032.13     88.17 o
   0  -3   1      187.03      190.96      9.12 o
   1  -3   1      127.78      147.66     12.87 o
   2  -3   1      109.04       91.97     10.57 o
   3  -3   1     2866.04     2914.45     50.13 o
   4  -3   1      129.08      104.56     15.27 o
   5  -3   1     9273.28     9671.01    175.59 o
   6  -3   1      187.47      155.64     24.08 o
   7  -3   1        8.12       32.64     26.58 o
   8  -3   1      168.39       94.61     34.59 o
   9  -3   1       31.37       51.31     38.81 o
  10  -3   1        0.31       18.04     75.86 o
  11  -3   1      257.37      439.83    111.32 o
 -11  -2   1       44.30        0.00     55.99 o
 -10  -2   1        0.06        0.00     41.67 o
  -9  -2   1       46.28      109.99     37.61 o
  -8  -2   1      317.12      270.05     35.25 o
  -7  -2   1     2580.44     2553.50     68.62 o
  -6  -2   1        8.48        0.00     19.62 o
  -5  -2   1       71.71       65.08     16.28 o
  -4  -2   1     1834.26     1771.30     39.45 o
  -3  -2   1      118.09      149.71     10.50 o
  -2  -2   1      245.69      242.25     10.10 o
  -1  -2   1      736.09      849.18     15.66 o
   0  -2   1       19.13       16.22      4.72 o
   1  -2   1     3942.09     4145.89     65.43 o
   2  -2   1     1023.47      931.53     19.95 o
   3  -2   1      953.89     1047.90     24.59 o
   4  -2   1     5903.40     6540.97    100.89 o
   5  -2   1      104.22      107.61     16.77 o
   6  -2   1        9.28       11.28     20.07 o
   7  -2   1        0.00       18.20     23.50 o
   8  -2   1      370.39      281.78     37.57 o
   9  -2   1      414.41      405.23     42.91 o
  10  -2   1      123.11      127.83     45.86 o
  11  -2   1       21.59        0.00     54.36 o
 -11  -1   1       47.42      108.95     55.10 o
 -10  -1   1      238.98      136.09     46.88 o
  -9  -1   1      805.68      819.86     56.34 o
  -8  -1   1        1.80       31.61     43.32 o
  -7  -1   1       81.26       26.54     25.65 o
  -6  -1   1      367.07      376.80     26.26 o
  -5  -1   1      105.28      109.06     18.80 o
  -4  -1   1      409.65      421.25     20.06 o
  -3  -1   1     2144.47     2211.66     42.19 o
  -2  -1   1     2344.01     2156.68     48.27 o
  -1  -1   1    35313.16    31449.12    458.03 o
   0  -1   1    11101.68        0.00      5.68 o
   1  -1   1     1984.40     1972.27     33.13 o
   2  -1   1     1144.17     1216.09     23.02 o
   3  -1   1      215.62      232.61     12.39 o
   4  -1   1     2902.28     2889.81     51.91 o
   5  -1   1      497.23      513.60     25.70 o
   6  -1   1     1524.29     1404.57     42.76 o
   7  -1   1      833.17      781.84     80.06 o
   8  -1   1        7.68       13.44     29.89 o
   9  -1   1       59.87       65.53     35.16 o
  10  -1   1       27.90       60.31     44.85 o
  11  -1   1       49.46       75.15     57.13 o
 -11   0   1     1020.06     1083.72     75.04 o
 -10   0   1      823.56      918.06    176.82 o
  -9   0   1       29.95        7.53     34.90 o
  -8   0   1      181.66      228.75     36.99 o
  -7   0   1        2.51        0.00     30.20 o
  -6   0   1       21.39       78.30     27.78 o
  -5   0   1     3867.88     4305.04     79.85 o
  -4   0   1     7556.94     8181.08    131.59 o
  -3   0   1     1062.12      985.54     24.43 o
  -2   0   1     6898.55     7430.37    113.97 o
   1   0   1        0.38        0.93      3.51 o
   2   0   1     2388.75     2386.28     38.48 o
   3   0   1     2744.29     2784.57     46.86 o
   4   0   1     4665.79     4944.67     78.82 o
   5   0   1     3480.85     3816.68     67.23 o
   6   0   1      535.15      540.51     29.94 o
   7   0   1       48.18       40.88     24.07 o
   8   0   1       14.81        0.00     29.53 o
   9   0   1       57.99       80.99     35.46 o
  10   0   1      162.01       64.58     43.68 o
  11   0   1     2349.67     2498.57    124.80 o
 -11   1   1       57.94      126.56     53.76 o
 -10   1   1        0.53        2.13     46.60 o
  -9   1   1      402.95      336.13     41.69 o
  -8   1   1       39.82       86.91     33.59 o
  -7   1   1      584.62      674.10     43.34 o
  -6   1   1     5694.25     5673.53    125.10 o
  -5   1   1      439.21      445.71     25.33 o
  -4   1   1      255.94      260.82     16.42 o
  -3   1   1        7.01        0.00      7.85 o
  -2   1   1       56.68       41.29      6.52 o
  -1   1   1     5877.12     5374.65     89.51 o
   1   1   1      365.76      397.75     11.02 o
   2   1   1      122.13      112.67      6.74 o
   3   1   1     5729.03     5806.52     87.32 o
   4   1   1     1458.17     1581.66     34.08 o
   5   1   1      475.40      523.44     33.59 o
   6   1   1        6.41        3.19     16.07 o
   7   1   1     2939.07     2742.80     70.78 o
   8   1   1      215.04      206.95     34.04 o
   9   1   1      187.26      158.79     36.18 o
  10   1   1     1360.06     1205.03     98.63 o
  11   1   1        2.59      149.03     55.81 o
 -11   2   1        0.24       67.12     59.57 o
 -10   2   1     1073.83      974.17     66.44 o
  -9   2   1      396.78      345.51     46.48 o
  -8   2   1     1242.53     1230.36     60.89 o
  -7   2   1      376.37      341.78     31.62 o
  -6   2   1       75.02       71.32     27.16 o
  -5   2   1      692.72      694.45     30.42 o
  -4   2   1     3635.20     4087.15     74.12 o
  -3   2   1     1893.97     1954.20     43.34 o
  -2   2   1     9688.87     9845.72    150.53 o
  -1   2   1     1250.15     1321.89     25.51 o
   0   2   1     3502.63     3635.92     49.52 o
   1   2   1       13.06       18.27      4.12 o
   2   2   1      431.73      401.37     11.49 o
   3   2   1      188.88      198.76     10.51 o
   4   2   1     1084.07      982.26     24.20 o
   5   2   1     3595.88     3483.76     88.02 o
   6   2   1      312.68      349.52     24.66 o
   7   2   1       11.05       11.86     22.34 o
   8   2   1     1009.37      989.59     55.58 o
   9   2   1        3.09       12.49     37.76 o
  10   2   1      147.90      140.32     44.91 o
  11   2   1        8.04       41.22     51.05 o
 -11   3   1       63.14      148.59     61.76 o
 -10   3   1       98.51       89.93     47.96 o
  -9   3   1      200.23      258.34     44.84 o
  -8   3   1      160.47       98.39     33.90 o
  -7   3   1        8.43       36.78     43.78 o
  -6   3   1      184.60      208.28     31.47 o
  -5   3   1      695.47      721.28     38.46 o
  -4   3   1     4756.11     5216.87     91.09 o
  -3   3   1     1040.88     1097.50     32.42 o
  -2   3   1     1345.08     1377.96     29.57 o
  -1   3   1       48.24       38.31      6.25 o
   0   3   1    19631.18    19760.81    270.11 o
   1   3   1     6903.69     7208.71     96.57 o
   2   3   1    12484.64    12438.86    174.91 o
   3   3   1      118.77      138.42     10.58 o
   4   3   1     1750.08     1783.81     55.07 o
   5   3   1       74.25       59.03     14.33 o
   6   3   1       38.04       25.43     16.84 o
   7   3   1        0.55       26.20     21.17 o
   8   3   1     2502.26     2403.26     80.72 o
   9   3   1      485.34      603.55     49.02 o
  10   3   1       15.83        0.00     44.73 o
  11   3   1      114.53      156.94     75.74 o
 -10   4   1       89.72      145.10     85.82 o
  -9   4   1      320.67      362.10     48.56 o
  -8   4   1      913.20      802.96     53.27 o
  -7   4   1     3199.96     3059.43     87.71 o
  -6   4   1      164.76      182.99     29.12 o
  -5   4   1     1165.15     1111.77     45.73 o
  -4   4   1       62.42       68.08     16.27 o
  -3   4   1      455.85      470.71     20.50 o
  -2   4   1     5127.59     5661.29     92.61 o
  -1   4   1      418.85      424.71     13.94 o
   0   4   1      671.63      758.00     16.99 o
   1   4   1      178.67      177.92      9.51 o
   2   4   1     1547.25     1633.94     30.30 o
   3   4   1     1367.71     1323.22     28.56 o
   4   4   1      264.52      287.04     17.10 o
   5   4   1      487.91      490.44     25.22 o
   6   4   1     1875.63     1795.17     53.77 o
   7   4   1     2589.78     2575.57     79.27 o
   8   4   1        2.34        0.00     35.36 o
   9   4   1        0.72        0.00     36.90 o
  10   4   1      170.23      173.81     56.13 o
  11   4   1        1.43        0.00     56.21 o
 -10   5   1      414.52      398.97     59.53 o
  -9   5   1        7.56        0.00     44.61 o
  -8   5   1       58.29       36.79     37.80 o
  -7   5   1       38.48       19.09     40.04 o
  -6   5   1      842.76      803.26     41.71 o
  -5   5   1      102.95      104.48     26.22 o
  -4   5   1      713.10      664.28     44.49 o
  -3   5   1     9129.28     9655.33    233.60 o
  -2   5   1       51.14       35.11     16.56 o
  -1   5   1      554.22      538.18     16.32 o
   0   5   1      119.81       98.07      8.94 o
   1   5   1      191.14      214.65     13.07 o
   2   5   1       26.71       41.99     10.74 o
   3   5   1    17709.97    17799.11    235.79 o
   4   5   1      331.99      394.65     19.45 o
   5   5   1      180.46      157.89     23.47 o
   6   5   1       26.75       44.60     21.28 o
   7   5   1      534.63      526.44     41.20 o
   8   5   1        5.50       40.31     32.07 o
   9   5   1      340.00      273.70     46.82 o
  10   5   1       22.92       20.03     60.41 o
  11   5   1      235.05      414.74     67.67 o
 -10   6   1        1.90        1.15     56.84 o
  -9   6   1       11.22       55.67     59.24 o
  -8   6   1      593.97      574.79     75.86 o
  -7   6   1      265.84      257.04     42.85 o
  -6   6   1     1017.35      931.89     44.69 o
  -5   6   1       19.77       33.83     20.07 o
  -4   6   1      184.03      182.95     20.40 o
  -3   6   1      597.16      581.36     26.22 o
  -2   6   1       69.04       88.87     10.07 o
  -1   6   1        0.10       35.84     22.91 o
   0   6   1     4983.13     5026.64     79.44 o
   1   6   1     7125.79     6908.11    113.85 o
   2   6   1     1549.81     1666.87     37.46 o
   3   6   1      362.94      310.70     19.62 o
   4   6   1     1189.00     1068.31     34.49 o
   5   6   1      137.03      124.40     20.09 o
   6   6   1        5.04        0.00     25.63 o
   7   6   1     6367.75     6075.52    144.07 o
   8   6   1     1197.83     1040.12     60.49 o
   9   6   1     1553.73     1588.82    124.56 o
  10   6   1     1545.01     1585.82     90.87 o
  -9   7   1      145.52       88.19     51.51 o
  -8   7   1        0.23        8.53     88.99 o
  -7   7   1      818.60      945.00     58.41 o
  -6   7   1       15.80       42.08     30.33 o
  -5   7   1       49.56       44.44     20.46 o
  -4   7   1        6.83       38.23     15.77 o
  -3   7   1     1051.76     1070.83     26.92 o
  -2   7   1       48.22       32.54     29.99 o
  -1   7   1       29.36       69.69     27.24 o
   0   7   1       57.19       57.52     12.77 o
   1   7   1     1163.60     1170.63     40.14 o
   2   7   1        5.50        5.00     16.06 o
   3   7   1       22.31       25.72     17.33 o
   4   7   1       11.52       18.12     18.33 o
   5   7   1     2145.56     2056.38     60.66 o
   6   7   1       21.10       47.02     24.85 o
   7   7   1        4.32       51.58     33.29 o
   8   7   1      119.47      126.96     39.90 o
   9   7   1       71.04      104.95     46.94 o
  10   7   1      528.30      618.41    100.08 o
  -9   8   1      155.95      247.18     96.17 o
  -8   8   1       64.56      111.86    112.74 o
  -7   8   1        4.50       56.21     53.62 o
  -6   8   1       31.95       29.30     41.26 o
  -5   8   1      120.94      146.35     33.01 o
  -4   8   1      180.57      155.37     74.62 o
  -3   8   1     2053.68     1953.67     97.48 o
  -2   8   1      287.11      283.49     79.49 o
  -1   8   1       63.68      101.13     37.27 o
   0   8   1      700.31      699.31     43.32 o
   1   8   1       68.53       48.93     22.95 o
   2   8   1     1524.43     1565.68     53.69 o
   3   8   1     1618.88     1622.96     51.19 o
   4   8   1        2.81       20.03     24.69 o
   5   8   1      311.71      300.08     30.52 o
   6   8   1       32.15       77.54     26.61 o
   7   8   1      149.69      189.86     33.50 o
   8   8   1       72.46      117.87     48.45 o
   9   8   1     1074.26     1125.72     70.32 o
  10   8   1       13.48      109.45     57.96 o
  -8   9   1       41.78        0.00     89.27 o
  -7   9   1      214.72      188.43     98.14 o
  -6   9   1        7.15       74.64     75.96 o
  -5   9   1      986.35     1026.77     94.63 o
  -4   9   1      215.99      252.98     56.70 o
  -3   9   1      336.94      350.34     60.83 o
  -2   9   1     1355.10     1298.78    191.42 o
  -1   9   1      227.00      164.71     53.53 o
   0   9   1      122.18      121.07     20.06 o
   1   9   1      789.97      804.84     93.66 o
   2   9   1     2043.35     2043.32     64.98 o
   3   9   1      147.31      127.53     29.02 o
   4   9   1        0.98        0.00     33.72 o
   5   9   1      777.00      804.87     45.23 o
   6   9   1      118.33       95.36     32.57 o
   7   9   1       54.93       86.08     39.77 o
   8   9   1      248.86      280.46     52.97 o
   9   9   1        2.68        0.00     51.45 o
  -7  10   1      102.73       51.18    200.34 o
  -6  10   1       34.05       76.00    141.13 o
  -5  10   1      417.26      444.99     83.60 o
  -4  10   1       61.33        0.00     67.32 o
  -3  10   1        4.79       24.55     95.71 o
  -2  10   1      362.62      372.64     65.79 o
  -1  10   1     1990.85     2070.51    177.63 o
   0  10   1      499.82      474.19     60.21 o
   1  10   1       59.19       63.35     25.61 o
   2  10   1       46.80       16.58     28.18 o
   3  10   1     1185.42     1197.81    114.18 o
   4  10   1      194.29      206.22     41.94 o
   5  10   1     2646.54     2315.07     77.61 o
   6  10   1      537.22      494.08     44.44 o
   7  10   1      116.97      171.74     48.76 o
   8  10   1      222.34      175.18     85.33 o
  -6  11   1       14.46        0.00    100.58 o
  -5  11   1      438.25      419.55     84.99 o
  -4  11   1      116.03       67.51     72.02 o
  -3  11   1       72.18       19.47    121.66 o
  -2  11   1        5.79      102.94     63.04 o
  -1  11   1       10.70        0.00     53.40 o
   0  11   1     1702.55     1567.37    105.51 o
   1  11   1       30.19       49.62     32.53 o
   2  11   1       14.26        0.00     37.27 o
   3  11   1      295.31      332.23     71.42 o
   4  11   1       67.59        2.31     44.58 o
   5  11   1      356.06      226.42     46.02 o
   6  11   1      179.03      135.41     58.32 o
   7  11   1      106.06      130.55     49.24 o
  -5  12   1        6.15       55.15    141.13 o
  -4  12   1       43.24        0.00     80.27 o
  -3  12   1       31.06        0.00     75.13 o
  -2  12   1       10.46      138.45    104.63 o
  -1  12   1      275.55      277.34     82.01 o
   0  12   1       16.71      100.58     87.60 o
   1  12   1       89.30      169.32     71.68 o
   2  12   1       13.18       45.26     69.27 o
   3  12   1        4.30        8.94     49.31 o
   4  12   1       34.20       27.33     48.44 o
   5  12   1        4.14        0.00     47.00 o
   6  12   1       65.98        0.00     72.78 o
  -3  13   1      557.56      647.74    100.86 o
  -2  13   1       78.28       84.04     82.49 o
  -1  13   1       10.22        0.00     76.78 o
   0  13   1        9.26        0.00     75.06 o
   1  13   1        3.69        0.00    100.58 o
   2  13   1        3.40       84.57     78.52 o
   3  13   1      383.55      428.86     85.45 o
   4  13   1      420.68      569.74     94.50 o
   1  14   1      663.22      952.41    165.46 o
  -4 -13   2       26.10        0.00     89.24 o
  -3 -13   2      172.66      168.26     88.71 o
  -2 -13   2       38.64      149.32     85.31 o
  -1 -13   2      261.44      225.11     93.76 o
   0 -13   2      717.04      619.40    102.76 o
   1 -13   2        3.25       18.82     85.46 o
   2 -13   2       62.65      116.95     88.12 o
   3 -13   2      559.33      404.32    107.85 o
  -5 -12   2       46.84        0.00     54.39 o
  -4 -12   2       11.68        0.00     50.55 o
  -3 -12   2      124.12      150.54    176.01 o
  -2 -12   2      180.91      343.81     76.39 o
  -1 -12   2        8.73        0.00     69.94 o
   0 -12   2      269.35      128.30     76.83 o
   1 -12   2       78.27       28.90     73.66 o
   2 -12   2       84.63      228.67     78.57 o
   3 -12   2      233.38      366.44     89.27 o
   4 -12   2      855.02      917.80    110.05 o
   5 -12   2       39.72       54.15    103.01 o
  -7 -11   2      159.55      175.33    107.58 o
  -6 -11   2       28.89       37.19     71.92 o
  -5 -11   2      213.40      281.76     53.94 o
  -4 -11   2      443.33      426.93     53.23 o
  -3 -11   2       82.20      126.51     50.48 o
  -2 -11   2      207.59      303.59     43.82 o
  -1 -11   2       10.51       15.94     64.08 o
   0 -11   2       10.91        0.00     57.92 o
   1 -11   2       40.64      180.79     68.07 o
   3 -11   2      122.90       31.73    103.82 o
   4 -11   2      969.38      927.76    130.59 o
   5 -11   2       16.00       15.25     88.23 o
   6 -11   2        0.41        0.00     87.07 o
  -8 -10   2       25.49       26.92     71.88 o
  -7 -10   2        4.27        0.00     54.32 o
  -6 -10   2        2.04        0.00     39.53 o
  -5 -10   2       96.29      102.54     38.24 o
  -4 -10   2      100.14      140.72     35.86 o
  -3 -10   2      399.72      394.71     45.87 o
  -2 -10   2      367.30      431.20     39.05 o
  -1 -10   2     1430.46     1436.84     53.97 o
   0 -10   2     2606.05     2301.61    119.15 o
   1 -10   2      211.26      216.78     60.66 o
   2 -10   2       11.52       13.01     55.55 o
   3 -10   2        2.67        0.00     55.41 o
   4 -10   2      455.43      358.93     78.53 o
   5 -10   2      221.82      176.74     72.02 o
   6 -10   2       50.12        0.00     76.62 o
   7 -10   2        7.65       25.15     90.81 o
  -9  -9   2       57.67       85.88     50.65 o
  -8  -9   2      375.25      388.47     48.39 o
  -7  -9   2      117.07      163.77     46.01 o
  -6  -9   2      133.73      126.65     38.53 o
  -5  -9   2     1131.85     1066.51     54.65 o
  -4  -9   2       81.80      102.65     29.68 o
  -3  -9   2       57.20       35.49     25.99 o
  -2  -9   2      448.61      467.18     35.82 o
  -1  -9   2      390.01      425.36     44.25 o
   0  -9   2       10.19       43.17     39.95 o
   1  -9   2       32.97       18.71     60.02 o
   2  -9   2      678.50      628.96     70.57 o
   3  -9   2      154.45      141.93     52.89 o
   4  -9   2      847.46      853.61     88.12 o
   5  -9   2      838.88      882.58     86.97 o
   7  -9   2      117.77       39.06    105.44 o
   8  -9   2       48.38        0.00    115.18 o
  -9  -8   2       78.55       45.78     63.30 o
  -8  -8   2       14.47       87.32     41.52 o
  -7  -8   2        3.25       18.45     32.70 o
  -6  -8   2       80.20       72.29     35.92 o
  -5  -8   2       13.39       21.08     27.94 o
  -4  -8   2       15.65        8.39     24.40 o
  -3  -8   2       90.16       77.26     22.95 o
  -2  -8   2      103.41      118.05     20.66 o
  -1  -8   2      717.55      733.75     36.99 o
   0  -8   2       24.67      107.88     36.71 o
   1  -8   2      473.01      453.02     52.11 o
   2  -8   2     1848.62     1654.05     91.14 o
   3  -8   2      180.61      281.57     56.21 o
   4  -8   2      277.62      346.57     61.81 o
   5  -8   2       17.71        0.00     50.47 o
   6  -8   2      300.36      368.35     43.19 o
   7  -8   2       15.59       15.32     70.57 o
   8  -8   2      474.81      350.31     88.46 o
   9  -8   2      347.71      307.21     90.33 o
 -10  -7   2        7.57        0.00     70.71 o
  -9  -7   2       58.72        0.00     40.43 o
  -8  -7   2       15.75        0.00     33.75 o
  -7  -7   2     1358.18     1282.26     58.65 o
  -6  -7   2       18.40       40.17     26.97 o
  -5  -7   2        0.54        0.00     19.39 o
  -4  -7   2      574.56      604.48     36.12 o
  -3  -7   2     1227.91     1116.74     42.30 o
  -2  -7   2      134.20      123.07     19.09 o
  -1  -7   2     2285.67     2247.33     60.40 o
   0  -7   2      209.51      216.83     23.19 o
   1  -7   2       73.99       74.32     33.82 o
   2  -7   2      280.61      259.52     44.15 o
   3  -7   2       70.38       22.23     77.05 o
   4  -7   2     1337.54     1426.69     39.97 o
   5  -7   2      166.85      122.88     24.68 o
   6  -7   2       94.59      104.96     44.25 o
   7  -7   2      837.63      854.72     65.60 o
   8  -7   2        1.67       37.64     47.49 o
   9  -7   2        3.01       28.30     59.92 o
 -10  -6   2      183.12      260.71     49.68 o
  -9  -6   2       21.47       13.67     37.21 o
  -8  -6   2      209.57      155.75     41.85 o
  -7  -6   2     3454.15     3329.51     84.03 o
  -6  -6   2       67.81       60.13     23.87 o
  -5  -6   2      519.09      493.25     29.28 o
  -4  -6   2     5083.07     5020.13     92.69 o
  -3  -6   2     1033.30      936.13     37.79 o
  -2  -6   2      657.03      677.67     29.92 o
  -1  -6   2       36.98       40.03     11.60 o
   0  -6   2      970.97      911.69     25.79 o
   1  -6   2      127.08      140.91     38.12 o
   2  -6   2     1825.07     1965.24     87.15 o
   3  -6   2     2262.01     1919.20     89.78 o
   4  -6   2        0.12        0.00     17.07 o
   5  -6   2       98.34      125.06     25.33 o
   6  -6   2       10.92        4.47     34.89 o
   7  -6   2      108.33       24.15     39.38 o
   8  -6   2      188.58      261.83     52.70 o
   9  -6   2       22.47        8.06     53.97 o
  10  -6   2        4.85        0.00     66.54 o
 -10  -5   2       54.63       45.34     49.57 o
  -9  -5   2      908.75      984.55     65.01 o
  -8  -5   2      231.94      248.09     47.53 o
  -7  -5   2      328.85      335.77     36.53 o
  -6  -5   2        2.30       12.58     25.02 o
  -5  -5   2      636.39      622.32     30.87 o
  -4  -5   2        4.97        0.00     13.67 o
  -3  -5   2        0.11        0.00     19.62 o
  -2  -5   2        1.22        0.00     15.84 o
  -1  -5   2       47.83       33.97     10.57 o
   0  -5   2     5752.62     5597.97     93.85 o
   1  -5   2     5651.59     5429.28    116.55 o
   2  -5   2     1088.47      964.23     39.77 o
   3  -5   2      209.70      241.70     17.73 o
   4  -5   2      310.60      320.05     23.79 o
   5  -5   2       87.60       87.38     23.06 o
   6  -5   2        7.35        1.58     26.38 o
   7  -5   2     4117.98     3719.97    118.01 o
   8  -5   2     2912.00     2745.59    107.19 o
   9  -5   2      837.97      669.31     67.83 o
  10  -5   2       46.01        0.00     79.40 o
 -11  -4   2       23.52        0.00     71.18 o
 -10  -4   2        2.88       11.57     45.57 o
  -9  -4   2     2214.89     2110.91     95.53 o
  -8  -4   2      157.48      155.84     36.45 o
  -7  -4   2      431.80      379.40     34.46 o
  -6  -4   2       55.06       62.15     31.15 o
  -5  -4   2      539.78      555.77     31.58 o
  -4  -4   2     2478.70     2605.16     58.47 o
  -3  -4   2      398.14      439.01     17.76 o
  -2  -4   2      423.97      415.47     19.10 o
  -1  -4   2      529.52      480.38     17.05 o
   0  -4   2       44.24       76.53     10.90 o
   1  -4   2      541.66      514.03     18.35 o
   2  -4   2      916.72      802.70     22.90 o
   3  -4   2      366.19      399.76     27.19 o
   4  -4   2     2981.24     3024.25     66.77 o
   5  -4   2     1725.26     1609.95     53.23 o
   6  -4   2      386.97      346.74     41.91 o
   7  -4   2        0.80       12.56     32.31 o
   8  -4   2        4.37       17.46     39.35 o
   9  -4   2       16.00        0.00     41.60 o
  10  -4   2      111.88      122.40     67.47 o
  11  -4   2     1003.06     1037.74     88.19 o
 -11  -3   2       27.99      149.45     77.67 o
 -10  -3   2       10.36        0.00     49.64 o
  -9  -3   2       28.27       64.53     35.99 o
  -8  -3   2        3.57       42.71     32.39 o
  -7  -3   2      303.55      313.12     35.36 o
  -6  -3   2     3452.30     3503.58    141.66 o
  -5  -3   2      473.37      429.35     24.43 o
  -4  -3   2       67.78       64.15     13.10 o
  -3  -3   2      774.01      789.29     20.44 o
  -2  -3   2       13.33        0.00      6.47 o
  -1  -3   2      475.46      474.47     14.63 o
   0  -3   2     2217.24     2106.85     59.25 o
   1  -3   2    17184.99    17728.27    263.70 o
   2  -3   2    10168.59    10856.20    153.77 o
   3  -3   2      561.83      643.03     39.03 o
   4  -3   2      294.19      359.20     20.93 o
   5  -3   2       35.86       43.75     17.06 o
   6  -3   2      107.06       97.88     36.28 o
   7  -3   2      123.81       75.13     27.97 o
   8  -3   2      262.30      192.36     38.15 o
   9  -3   2      571.78      559.98     48.24 o
  10  -3   2       15.51       31.60     50.26 o
  11  -3   2       92.65       52.03     72.28 o
 -11  -2   2      629.55      619.94     86.97 o
 -10  -2   2      297.73      255.03     49.79 o
  -9  -2   2       23.12        0.00     35.71 o
  -8  -2   2      898.40      870.19     53.35 o
  -7  -2   2     3183.35     3193.40     86.48 o
  -6  -2   2       11.90        0.00     19.10 o
  -5  -2   2       74.57       81.54     15.62 o
  -4  -2   2       53.18       63.48     11.41 o
  -3  -2   2     2878.29     2918.06     53.35 o
  -2  -2   2     4977.91     4920.51     65.22 o
  -1  -2   2     4553.06     4847.59     71.06 o
   0  -2   2      217.66      178.69     11.12 o
   1  -2   2      463.38      437.16     12.71 o
   2  -2   2       34.26       34.35      6.57 o
   3  -2   2       76.40       82.22     10.97 o
   4  -2   2      122.57      117.45     14.78 o
   5  -2   2     1700.27     1517.15     39.53 o
   6  -2   2        9.61       11.28     18.04 o
   7  -2   2      859.22      797.38     44.31 o
   8  -2   2      423.16      384.68     38.52 o
   9  -2   2       89.06       45.56     44.96 o
  10  -2   2       80.07      131.70     70.57 o
  11  -2   2        9.08       63.49     63.57 o
 -11  -1   2      102.92      152.33     83.01 o
 -10  -1   2       48.88       85.26     47.06 o
  -9  -1   2      400.30      392.77     43.88 o
  -8  -1   2        2.67       58.65     28.96 o
  -7  -1   2       62.48       59.46     24.23 o
  -6  -1   2      107.64      102.94     20.58 o
  -5  -1   2     2259.17     2427.84     77.32 o
  -4  -1   2    10421.17    10903.76    172.40 o
  -3  -1   2     7393.05     7551.29    119.41 o
  -2  -1   2      146.81      144.24     12.33 o
  -1  -1   2     1944.97     1966.02     27.31 o
   0  -1   2     2798.56     2679.32     86.17 o
   1  -1   2    11361.81    10971.25    163.68 o
   2  -1   2     1406.17     1438.64     26.74 o
   3  -1   2     7740.55     7880.81    107.88 o
   4  -1   2      166.34      195.54     14.20 o
   5  -1   2      130.64      107.56     15.35 o
   6  -1   2     1129.88     1168.24     42.07 o
   7  -1   2       73.60      104.93     26.35 o
   8  -1   2        2.50        0.00     30.88 o
   9  -1   2       17.74        7.81     36.49 o
  10  -1   2       81.47      151.43     43.49 o
  11  -1   2       17.41       35.75     58.38 o
 -11   0   2        9.62      105.70     56.03 o
 -10   0   2       30.38       32.60     46.46 o
  -9   0   2       92.80      102.05     40.06 o
  -8   0   2      797.57      735.19     47.19 o
  -7   0   2      632.33      564.96     37.66 o
  -6   0   2      679.46      762.86     39.51 o
  -5   0   2       19.55       23.39     13.42 o
  -4   0   2       20.15       14.21     10.54 o
  -3   0   2        7.01        0.00      8.58 o
  -2   0   2     1317.68     1519.20     31.19 o
  -1   0   2    19765.66    19158.15    345.53 o
   0   0   2       33.93        0.00     10.99 o
   1   0   2      371.27      396.89     12.17 o
   2   0   2      708.29      758.92     16.37 o
   3   0   2      840.44      843.93     19.78 o
   4   0   2      645.43      655.74     22.30 o
   5   0   2        2.00        5.48     13.03 o
   6   0   2      297.70      289.72     23.84 o
   7   0   2     1711.78     1558.14     66.11 o
   8   0   2      335.28      308.60     61.81 o
   9   0   2      552.87      532.15     46.36 o
  10   0   2      650.06      631.15     57.47 o
  11   0   2       15.86      104.59     84.53 o
 -11   1   2       54.23       78.32     61.12 o
 -10   1   2      353.57      340.35     78.68 o
  -9   1   2      713.35      807.33     55.60 o
  -8   1   2       77.42       28.40     35.30 o
  -7   1   2       99.86      126.97     27.96 o
  -6   1   2       43.25       36.66     21.87 o
  -5   1   2      862.06      934.64     32.28 o
  -4   1   2     2923.78     3361.07     62.83 o
  -3   1   2      783.59      842.16     23.03 o
  -2   1   2      113.15      141.26      8.47 o
  -1   1   2     5308.15     5372.22     76.06 o
   0   1   2       20.35       37.84      5.62 o
   1   1   2      266.88      216.22     10.68 o
   2   1   2        7.77       10.96      4.56 o
   3   1   2     4188.30     4298.38     62.88 o
   4   1   2     1270.50     1523.13     33.08 o
   5   1   2     1724.11     1613.46     45.05 o
   6   1   2        0.04        9.45     17.16 o
   7   1   2       65.02       61.60     21.84 o
   8   1   2       55.61       62.52     28.37 o
   9   1   2      216.87      205.02     50.29 o
  10   1   2       42.84       61.87     52.73 o
  11   1   2      917.47      954.28     71.37 o
 -11   2   2        7.06       70.24     57.99 o
 -10   2   2        0.99        1.74     46.65 o
  -9   2   2      350.49      313.55     54.56 o
  -8   2   2       11.43        0.00     68.62 o
  -7   2   2       43.92       24.50     25.81 o
  -6   2   2     1329.56     1212.82     48.84 o
  -5   2   2     5000.32     4955.00     97.37 o
  -4   2   2      122.43      157.62     16.56 o
  -3   2   2      570.56      515.37     19.56 o
  -2   2   2       17.72       10.72      6.68 o
  -1   2   2      285.09      229.93      8.95 o
   0   2   2     5727.88     5789.20     88.85 o
   1   2   2     7413.66     7726.40    117.31 o
   2   2   2        7.87       10.70      5.12 o
   3   2   2     2735.41     2741.15     40.81 o
   4   2   2     1069.87     1020.39     33.49 o
   5   2   2        0.07        2.52     13.12 o
   6   2   2        0.70        5.11     17.07 o
   7   2   2        0.52        0.00     21.12 o
   8   2   2      834.27      738.51     47.29 o
   9   2   2       14.86       46.27     35.01 o
  10   2   2      307.62      246.34     46.81 o
  11   2   2      268.46      256.37     87.55 o
 -11   3   2      155.86      271.78     63.56 o
 -10   3   2        1.22        0.00     49.95 o
  -9   3   2      249.03      233.18     62.52 o
  -8   3   2     5059.14     4390.52    117.40 o
  -7   3   2      297.73      231.57     39.98 o
  -6   3   2        0.19        0.00     23.08 o
  -5   3   2      807.32      802.56     34.82 o
  -4   3   2      743.90      798.77     34.70 o
  -3   3   2       49.57       28.07     10.75 o
  -2   3   2     2813.24     2709.13     49.25 o
  -1   3   2     6582.51     6590.94     95.40 o
   0   3   2    36467.70    37361.59    472.59 o
   1   3   2    10897.26    11300.78    170.75 o
   2   3   2     2016.11     1986.02     35.45 o
   3   3   2       10.50       11.67      7.31 o
   4   3   2       36.21       23.02     10.50 o
   5   3   2      388.72      356.73     19.00 o
   6   3   2       13.30       16.26     17.17 o
   7   3   2       75.48       75.88     22.75 o
   8   3   2     2942.09     2815.08    113.25 o
   9   3   2       62.98       76.12     46.36 o
  10   3   2      275.22      226.75     47.16 o
  11   3   2      153.90      124.92     55.24 o
 -10   4   2       78.25      120.77     55.66 o
  -9   4   2       66.60        0.00     40.39 o
  -8   4   2      217.71      228.34     38.00 o
  -7   4   2        9.47        2.11     34.63 o
  -6   4   2     2122.38     2184.86    111.21 o
  -5   4   2       13.36        9.87     21.99 o
  -4   4   2     4663.78     4730.50    103.95 o
  -3   4   2       59.46       79.95     12.59 o
  -2   4   2       94.69      106.86     12.94 o
  -1   4   2      109.21      116.96      8.74 o
   0   4   2       57.34       52.98      6.93 o
   1   4   2      409.01      409.87     13.95 o
   2   4   2      882.28     1024.28     24.71 o
   3   4   2     5724.59     5730.47     95.72 o
   4   4   2      555.60      568.19     22.39 o
   5   4   2      192.25      223.09     18.33 o
   6   4   2      852.16      868.37     38.77 o
   7   4   2      247.44      229.54     27.98 o
   8   4   2       27.32       19.17     31.39 o
   9   4   2      508.99      571.91     82.42 o
  10   4   2      313.10      386.67     50.08 o
  11   4   2      151.86      209.04     68.77 o
 -10   5   2       41.17       35.57     55.08 o
  -9   5   2      231.73      192.45     48.81 o
  -8   5   2     2232.36     2248.67     83.69 o
  -7   5   2     1092.37      985.25     67.32 o
  -6   5   2      152.43      147.77     32.01 o
  -5   5   2        0.79       18.66     23.90 o
  -4   5   2     1241.72     1127.97     49.95 o
  -3   5   2      977.92      949.70     31.48 o
  -2   5   2      942.60     1095.86     31.55 o
  -1   5   2        1.35       22.62      8.68 o
   0   5   2     5595.00     6114.05     92.53 o
   1   5   2       17.59        7.54      8.24 o
   2   5   2      369.38      336.26     18.02 o
   3   5   2      128.45      104.81     15.14 o
   4   5   2       37.91       30.57     12.83 o
   5   5   2      147.46      155.85     20.26 o
   6   5   2       87.70       92.64     23.79 o
   7   5   2     2305.87     2237.21     84.54 o
   8   5   2      607.65      516.97     47.50 o
   9   5   2      124.96      151.41     43.10 o
  10   5   2      549.92      555.27     68.84 o
  11   5   2       24.50       79.26     92.48 o
 -10   6   2      237.61      319.35     82.42 o
  -9   6   2      115.22      112.17     50.38 o
  -8   6   2       64.78        2.09     41.61 o
  -7   6   2      443.58      441.84     41.21 o
  -6   6   2      118.94       73.47     32.64 o
  -5   6   2       47.76       65.29     25.88 o
  -4   6   2     4475.44     4360.56    140.49 o
  -3   6   2      162.64      181.06     19.00 o
  -2   6   2     6720.93     7005.38    242.11 o
  -1   6   2        5.37       16.04     10.18 o
   0   6   2     1148.95     1142.65     26.85 o
   1   6   2      132.44      115.82     12.90 o
   2   6   2       20.83       22.66     13.19 o
   3   6   2     1475.19     1435.31     39.90 o
   4   6   2       88.86      100.19     23.80 o
   5   6   2       74.96       74.45     18.28 o
   6   6   2     2403.31     2367.92     65.86 o
   7   6   2     5074.01     5120.22    126.81 o
   8   6   2      118.55       83.18     37.59 o
   9   6   2       19.21       56.58     48.94 o
  10   6   2      248.91      278.80     58.00 o
  -9   7   2       61.40       87.35     53.40 o
  -8   7   2      167.32      157.75     44.26 o
  -7   7   2      516.84      494.06     55.49 o
  -6   7   2       43.73        0.00     26.43 o
  -5   7   2     1542.63     1539.76     86.25 o
  -4   7   2      731.42      790.10     38.60 o
  -3   7   2        0.92        0.00     17.02 o
  -2   7   2       32.36       45.58     12.49 o
  -1   7   2       96.64      101.30     16.29 o
   0   7   2        2.99       14.88     12.52 o
   1   7   2     4406.47     4281.03     98.81 o
   2   7   2      404.56      359.56     22.17 o
   3   7   2      866.06      791.08     33.12 o
   4   7   2      327.63      297.38     28.17 o
   5   7   2       16.56       38.90     33.91 o
   6   7   2      248.97      255.72     37.76 o
   7   7   2      646.24      664.50     53.98 o
   8   7   2       15.23        0.00     40.93 o
   9   7   2        3.68        5.70     59.45 o
  10   7   2     1691.62     1729.04    120.50 o
  -9   8   2      278.09      499.08    100.58 o
  -8   8   2      347.46      269.49     51.78 o
  -7   8   2      102.70      120.10     39.32 o
  -6   8   2       99.96      142.48     33.74 o
  -5   8   2      349.55      361.43     35.17 o
  -4   8   2       37.83       19.50     16.97 o
  -3   8   2      107.04      101.39     52.72 o
  -2   8   2       19.22       17.79     47.04 o
  -1   8   2     2083.79     2147.80    203.59 o
   0   8   2      639.37      709.59     31.56 o
   1   8   2      203.14      161.32     21.97 o
   2   8   2      630.27      649.59     33.57 o
   3   8   2       22.57        4.86     19.95 o
   4   8   2       41.61       25.57     24.69 o
   5   8   2      138.56      141.07     26.15 o
   6   8   2       31.01       27.39     26.97 o
   7   8   2      108.89       72.64     36.08 o
   8   8   2      187.72      181.06     78.62 o
   9   8   2      697.95      697.00     71.76 o
  10   8   2        1.57       38.02     78.55 o
  -8   9   2      190.53      159.89     90.72 o
  -7   9   2      145.03      134.64    100.58 o
  -6   9   2       25.49        0.00     73.98 o
  -5   9   2        8.77        0.00     40.80 o
  -4   9   2       69.20      150.77     58.47 o
  -3   9   2      351.41      348.49     60.15 o
  -2   9   2     1210.79     1181.69     83.01 o
  -1   9   2        2.61        0.00     62.45 o
   0   9   2       51.44       81.28     17.94 o
   1   9   2       56.26       70.23     22.08 o
   2   9   2        0.33       15.77     24.72 o
   3   9   2      260.74      238.80     28.49 o
   4   9   2      141.91      144.34     31.74 o
   5   9   2      654.89      617.90     40.01 o
   6   9   2      321.15      307.43     36.19 o
   7   9   2       46.91        0.00     38.37 o
   8   9   2        7.61        0.00     48.17 o
   9   9   2     1595.64     1389.44    118.39 o
  -7  10   2        2.41      148.43     88.32 o
  -6  10   2        6.09       91.49     72.78 o
  -5  10   2      530.99      785.14    123.29 o
  -4  10   2      169.10      224.22     65.87 o
  -3  10   2       54.41       98.39     56.07 o
  -2  10   2      280.56      271.03     60.83 o
  -1  10   2      546.62      540.97     63.65 o
   0  10   2     3383.85     3461.75     99.48 o
   1  10   2     2450.30     2461.16     71.51 o
   2  10   2      450.04      492.14     63.63 o
   3  10   2       53.15       44.40     35.43 o
   4  10   2        3.33        0.00     31.71 o
   5  10   2      232.55      167.57     34.07 o
   6  10   2       53.20       84.64     34.83 o
   7  10   2       37.56       63.26     43.09 o
   8  10   2        1.23       60.86     55.49 o
  -6  11   2        0.17      165.81    146.81 o
  -5  11   2        9.51        0.00     73.66 o
  -4  11   2       21.58       64.68     70.43 o
  -2  11   2       39.04       95.32     67.10 o
  -1  11   2      152.35      263.17     97.33 o
   0  11   2       12.86        5.73     53.88 o
   1  11   2      120.09      119.15     34.84 o
   2  11   2       45.43       13.35     56.50 o
   3  11   2        2.18        0.00     75.70 o
   4  11   2     1312.49     1344.37     82.50 o
   5  11   2      183.89      201.12     46.80 o
   6  11   2       21.03       56.59     45.81 o
   7  11   2      387.85      434.30     52.31 o
  -5  12   2       19.49        7.10     91.23 o
  -4  12   2      371.50      497.79    229.54 o
  -3  12   2       17.52       98.15     77.37 o
  -2  12   2        7.48      105.84     70.68 o
  -1  12   2       72.76        9.03     70.54 o
   0  12   2        4.36        0.00     59.61 o
   1  12   2        6.36      216.99     62.96 o
   2  12   2       14.37        0.00     46.39 o
   3  12   2      336.98      356.09     56.61 o
   4  12   2     1326.72     1350.48     89.58 o
   5  12   2        3.89        0.00     50.61 o
   6  12   2       55.39       64.85     53.07 o
  -3  13   2      151.43       39.43    266.85 o
  -2  13   2      246.96      245.41     86.01 o
  -1  13   2        1.93       84.29     73.39 o
   0  13   2      278.60      344.98    184.12 o
   1  13   2        0.12        0.00     69.33 o
   2  13   2        4.57      143.89     79.22 o
   3  13   2       15.00       65.14     85.17 o
   4  13   2      102.20      159.66     77.93 o
   5  13   2       26.75        0.00     96.62 o
   0  14   2       13.68       51.67     91.42 o
   1  14   2       15.07        0.00    102.20 o
  -3 -13   3      109.43       75.88     90.43 o
  -2 -13   3       17.47       91.00     87.70 o
  -1 -13   3        5.86        0.00     85.36 o
   0 -13   3       14.48        0.00     93.28 o
   1 -13   3        2.17        0.00     90.72 o
   2 -13   3        1.26        0.00     94.46 o
  -5 -12   3      110.53      176.35     59.09 o
  -4 -12   3      286.48      295.38     64.61 o
  -3 -12   3      145.24      321.59     78.07 o
  -2 -12   3        5.60       48.50     73.25 o
  -1 -12   3       22.73        0.00     79.42 o
   0 -12   3       58.96       57.61     75.60 o
   1 -12   3      116.73        4.35     85.17 o
   2 -12   3       33.98      104.08    128.15 o
   3 -12   3      104.39      104.72     83.64 o
   4 -12   3      440.39      546.49    107.85 o
  -6 -11   3        7.70        0.00     48.88 o
  -5 -11   3       90.32      142.20     44.38 o
  -4 -11   3       21.58        0.00     71.38 o
  -3 -11   3      417.13      476.06     55.77 o
  -2 -11   3      358.88      370.53     48.01 o
  -1 -11   3     1684.61     1758.83    153.30 o
   0 -11   3     1009.82      894.01     91.20 o
   1 -11   3      362.08      600.21    121.66 o
   2 -11   3       92.59      222.29     87.60 o
   3 -11   3       36.46       36.69     73.90 o
   4 -11   3      357.66      320.25     80.72 o
   5 -11   3        1.47        0.00     78.25 o
   6 -11   3      137.21      239.24     92.08 o
  -8 -10   3       40.40        0.00     59.70 o
  -7 -10   3       14.78        0.00     51.73 o
  -6 -10   3      208.79      193.64     44.47 o
  -5 -10   3      184.27      197.16     40.10 o
  -4 -10   3      200.12      259.18     40.03 o
  -3 -10   3      895.52      916.88     62.75 o
  -2 -10   3      127.45       80.46     34.65 o
  -1 -10   3       11.40        1.94     26.18 o
   0 -10   3      185.00      196.29     58.47 o
   1 -10   3      205.16      269.94     62.81 o
   2 -10   3      936.32     1250.18    102.54 o
   3 -10   3      270.29      321.41     75.50 o
   5 -10   3       62.24      113.55     95.71 o
   6 -10   3      123.13       15.10     76.66 o
   7 -10   3        0.97        0.47    111.12 o
  -8  -9   3      372.00      350.92     88.96 o
  -7  -9   3       10.44       15.65     50.04 o
  -6  -9   3      394.78      374.84     48.84 o
  -5  -9   3      127.49      146.51     34.60 o
  -4  -9   3      165.68      135.57     31.58 o
  -3  -9   3      103.57      141.11     29.92 o
  -2  -9   3      769.08      795.12     41.69 o
  -1  -9   3      124.03      123.97     25.01 o
   0  -9   3      666.00      592.31     62.44 o
   1  -9   3      808.39      921.86     79.67 o
   2  -9   3       26.32       53.27     46.45 o
   3  -9   3      200.60      156.66     60.15 o
   4  -9   3       79.77       42.99     58.37 o
   5  -9   3      135.90      115.86     64.30 o
   6  -9   3      158.89       42.23     76.21 o
   7  -9   3      130.81       77.25     77.42 o
   8  -9   3       22.37       14.13     85.53 o
  -9  -8   3        8.46        0.00     46.01 o
  -8  -8   3      652.81      665.84     51.26 o
  -7  -8   3      463.96      475.53     60.94 o
  -6  -8   3       18.17       36.22     42.93 o
  -5  -8   3        0.61        0.00     28.05 o
  -4  -8   3      396.97      421.99     33.72 o
  -3  -8   3      532.79      500.18     43.58 o
  -2  -8   3      224.53      217.34     24.73 o
  -1  -8   3     1954.47     1928.00     51.08 o
   0  -8   3       34.15       32.21     15.76 o
   1  -8   3       25.82       18.27     38.55 o
   2  -8   3       99.20      149.02     43.00 o
   3  -8   3        0.78        0.00     56.78 o
   4  -8   3      207.34      210.29     54.26 o
   5  -8   3     1031.35      870.28     83.64 o
   6  -8   3       16.92       67.08     47.93 o
   7  -8   3      251.30      260.63     79.77 o
   8  -8   3       99.66       91.30     76.78 o
   9  -8   3       42.45      116.28    158.98 o
  -9  -7   3        3.14        0.00     39.20 o
  -8  -7   3        0.31       45.32     33.55 o
  -7  -7   3     3092.97     3043.56     82.11 o
  -6  -7   3      483.01      490.72     35.95 o
  -5  -7   3        8.84       19.31     24.58 o
  -4  -7   3      148.06      105.05     26.43 o
  -3  -7   3     2311.64     2184.31     61.71 o
  -2  -7   3       21.65       25.78     21.49 o
  -1  -7   3       15.54       16.28     18.73 o
   0  -7   3     1049.90     1061.30     30.23 o
   1  -7   3       59.01       88.41     33.26 o
   2  -7   3     1044.34     1133.74     74.32 o
   3  -7   3       24.59       59.62     41.37 o
   4  -7   3      835.52      794.87     38.59 o
   5  -7   3       74.55       26.57     31.84 o
   6  -7   3       63.17       54.24     32.55 o
   7  -7   3      206.94      240.76     48.33 o
   8  -7   3       12.91       87.63     58.04 o
   9  -7   3      278.14      374.16     85.74 o
 -10  -6   3       39.21       66.63     78.90 o
  -9  -6   3      205.81      191.99     39.54 o
  -8  -6   3      757.46      746.01     45.71 o
  -7  -6   3     1151.83     1122.36     65.72 o
  -6  -6   3       45.20        8.96     25.99 o
  -5  -6   3        9.52        0.00     24.88 o
  -4  -6   3       26.97       34.60     19.04 o
  -3  -6   3      499.87      498.98     26.63 o
  -2  -6   3      724.32      783.09     30.08 o
  -1  -6   3     1630.39     1636.52     60.54 o
   0  -6   3      866.11      868.00     30.62 o
   1  -6   3       93.42       66.51     37.31 o
   2  -6   3      814.83      851.66     82.73 o
   3  -6   3       27.31       15.30     10.65 o
   4  -6   3      406.80      387.61     26.56 o
   5  -6   3        0.05        0.00     22.33 o
   6  -6   3      426.50      410.13     37.42 o
   7  -6   3     4255.71     4050.01    129.43 o
   8  -6   3      342.17      315.15     52.76 o
   9  -6   3       65.52        0.00     54.48 o
  10  -6   3       16.85        0.00     60.00 o
 -10  -5   3      957.90      899.68     91.48 o
  -9  -5   3       48.55       40.79     41.62 o
  -8  -5   3      248.36      253.97     44.36 o
  -7  -5   3      220.52      217.06     27.16 o
  -6  -5   3      378.44      379.25     26.91 o
  -5  -5   3       16.55       24.29     29.35 o
  -4  -5   3       62.32      106.29     24.91 o
  -3  -5   3     4826.00     4575.92     90.98 o
  -2  -5   3      123.39      140.76     14.03 o
  -1  -5   3      181.47      208.66     14.16 o
   0  -5   3       83.34       92.03     15.45 o
   1  -5   3       68.03       72.25     10.88 o
   2  -5   3       91.25      105.58     12.99 o
   3  -5   3     1910.23     1966.13     50.49 o
   4  -5   3      627.40      649.01     34.65 o
   5  -5   3      213.41      250.19     26.69 o
   6  -5   3      772.14      731.73     44.89 o
   7  -5   3       72.82       14.41     36.75 o
   8  -5   3       41.84        9.02     49.92 o
   9  -5   3       20.57       15.50     50.73 o
  10  -5   3       87.51      164.86     62.56 o
 -11  -4   3       40.22        0.00     84.37 o
 -10  -4   3       65.22      111.49     56.52 o
  -9  -4   3       30.00       56.12     42.38 o
  -8  -4   3     1383.03     1366.48     83.99 o
  -7  -4   3      125.37       99.92     27.83 o
  -6  -4   3       75.57       64.99     23.52 o
  -5  -4   3     2133.63     2101.00     51.44 o
  -4  -4   3     2160.29     2156.19     46.88 o
  -3  -4   3      197.73      245.39     14.33 o
  -2  -4   3     1901.69     1877.55     35.41 o
  -1  -4   3      761.00      847.13     24.39 o
   0  -4   3     2153.80     2187.33     42.44 o
   1  -4   3     5443.63     5662.63     92.72 o
   2  -4   3     1411.50     1335.58     28.38 o
   3  -4   3      599.69      630.04     26.12 o
   4  -4   3      492.47      605.83     38.05 o
   5  -4   3      254.36      279.81     27.19 o
   6  -4   3       26.46       15.66     33.95 o
   7  -4   3     2161.89     1955.44     82.86 o
   8  -4   3     2071.92     1873.10     85.69 o
   9  -4   3        0.66        0.00     47.60 o
  10  -4   3      209.74      261.40     82.64 o
 -11  -3   3      353.98      347.71     87.56 o
 -10  -3   3        6.16        0.00     49.64 o
  -9  -3   3      143.98      159.61     70.48 o
  -8  -3   3     3989.87     4063.22    107.06 o
  -7  -3   3      172.79      130.09     28.00 o
  -6  -3   3       42.53       26.93     21.31 o
  -5  -3   3       89.23       81.63     17.43 o
  -4  -3   3       30.50       46.24     10.23 o
  -3  -3   3       54.34      160.59     14.79 o
  -2  -3   3     1637.78     1617.57     29.96 o
  -1  -3   3     3749.41     3893.47     66.32 o
   0  -3   3       35.07       56.80      7.67 o
   1  -3   3      234.09      234.71     12.27 o
   2  -3   3      191.32      217.35     13.66 o
   3  -3   3      360.33      345.31     17.27 o
   4  -3   3      112.48      159.41     17.29 o
   5  -3   3    11060.81    10371.57    184.78 o
   6  -3   3       57.02       69.65     25.25 o
   7  -3   3        2.36        0.00     30.53 o
   8  -3   3       97.04       88.85     39.10 o
   9  -3   3      167.41      167.35     46.80 o
  10  -3   3       40.17      127.21     54.62 o
  11  -3   3       95.15      146.27     65.06 o
 -11  -2   3      356.40      497.51    129.78 o
 -10  -2   3       44.05        0.00     45.09 o
  -9  -2   3      478.69      446.28     62.75 o
  -8  -2   3       41.47       28.48     39.73 o
  -7  -2   3      124.96      103.14     25.61 o
  -6  -2   3        2.41        0.00     23.18 o
  -5  -2   3      367.93      279.82     19.95 o
  -4  -2   3     1322.66     1459.81     35.25 o
  -3  -2   3      512.22      488.59     14.65 o
  -2  -2   3      159.01      163.23      9.22 o
  -1  -2   3        6.67        0.00      5.67 o
   0  -2   3     1238.63     1216.16     25.03 o
   1  -2   3      330.27      398.22     13.80 o
   2  -2   3      936.64      888.97     22.75 o
   3  -2   3     1546.34     1640.21     33.63 o
   4  -2   3        2.70        1.23     13.23 o
   5  -2   3       10.56       20.37     19.81 o
   6  -2   3       68.07       89.93     22.25 o
   7  -2   3        0.69       28.27     29.33 o
   8  -2   3       84.05      106.18     36.31 o
   9  -2   3     2974.57     2763.59    107.18 o
  10  -2   3      199.93      204.06     60.87 o
  11  -2   3       29.51        4.64     81.22 o
 -11  -1   3       45.56       85.87     83.04 o
 -10  -1   3      217.05      200.25    101.83 o
  -9  -1   3     3223.00     3246.62    133.97 o
  -8  -1   3     4040.33     3962.61    130.48 o
  -7  -1   3     1909.40     1835.05     60.91 o
  -6  -1   3      653.60      648.08     59.01 o
  -5  -1   3      613.01      621.42     28.07 o
  -4  -1   3      932.15     1038.28     28.41 o
  -3  -1   3     1015.18      977.18     24.26 o
  -2  -1   3     1468.48     1490.54     25.86 o
  -1  -1   3      325.48      345.74      9.71 o
   0  -1   3     6426.91     6424.37     99.00 o
   1  -1   3    22833.80    22186.33    326.27 o
   2  -1   3      495.38      590.82     17.45 o
   3  -1   3       11.49       14.93      8.62 o
   4  -1   3       63.85       65.24     12.48 o
   5  -1   3      552.74      581.87     26.24 o
   6  -1   3     3788.46     3675.61     81.38 o
   7  -1   3       31.53       51.94     23.02 o
   8  -1   3      196.78      143.42     32.76 o
   9  -1   3      226.21      188.53     40.66 o
  10  -1   3       84.76       57.31     49.84 o
  11  -1   3        9.87        0.00     57.51 o
 -11   0   3      215.45      352.74     80.13 o
 -10   0   3      271.86      394.85     50.44 o
  -9   0   3      346.65      294.88     46.21 o
  -8   0   3       87.03       56.13     31.01 o
  -7   0   3       11.47        0.00     23.52 o
  -6   0   3      279.52      324.78     37.33 o
  -5   0   3      798.46      906.99     35.22 o
  -4   0   3      324.78      461.00     22.74 o
  -3   0   3     4294.40     4231.55     71.65 o
  -2   0   3      626.19      607.36     17.04 o
  -1   0   3     4354.61     4235.04     73.81 o
   0   0   3     1549.07     1466.79     26.76 o
   1   0   3        0.52        1.32      3.89 o
   2   0   3     1815.50     1757.21     32.79 o
   3   0   3    16610.13    16388.90    228.73 o
   4   0   3     7566.69     7606.69    114.52 o
   5   0   3      483.58      501.57     22.61 o
   6   0   3      877.92      938.11     42.39 o
   7   0   3        2.11        8.36     22.13 o
   8   0   3       49.71       54.75     33.48 o
   9   0   3        2.84       50.33     34.97 o
  10   0   3       46.26       95.41     46.86 o
  11   0   3       38.21       43.05     67.50 o
 -11   1   3       32.26       72.09    141.30 o
 -10   1   3      104.98       54.60     45.72 o
  -9   1   3        2.55        0.00     44.12 o
  -8   1   3       43.06       16.02     30.94 o
  -7   1   3     1902.21     1868.23    104.74 o
  -6   1   3      167.05      154.94     29.51 o
  -5   1   3     4025.50     4026.42     82.79 o
  -4   1   3     5293.13     5501.98     94.72 o
  -3   1   3       57.68       46.98     10.77 o
  -2   1   3       23.87       26.64      5.66 o
  -1   1   3     5996.40     6399.60     90.57 o
   0   1   3     2366.07     2391.52     43.76 o
   1   1   3     6546.99     6986.61    117.30 o
   2   1   3      324.91      303.67     17.00 o
   3   1   3     3418.14     3391.62     54.77 o
   4   1   3      402.97      452.77     20.94 o
   5   1   3       55.17       94.12     21.10 o
   6   1   3       28.91       31.00     16.98 o
   7   1   3     2850.66     2548.16     81.79 o
   8   1   3     1934.72     1653.23     68.64 o
   9   1   3      393.47      367.63     41.15 o
  10   1   3      229.13      208.94     56.21 o
  11   1   3      531.82      635.88     66.55 o
 -11   2   3      188.85      215.98     77.11 o
 -10   2   3       60.80        0.00     57.51 o
  -9   2   3      176.81      176.27     50.29 o
  -8   2   3        0.15       36.17     62.21 o
  -7   2   3      188.78      126.45     27.57 o
  -6   2   3      301.04      293.00     27.74 o
  -5   2   3      135.24      175.58     19.40 o
  -4   2   3      545.95      587.73     33.37 o
  -3   2   3     1647.73     1876.94     40.16 o
  -2   2   3     4607.88     4642.89     76.26 o
  -1   2   3     3951.94     3879.13     54.15 o
   0   2   3     1588.63     1656.15     30.33 o
   1   2   3     2050.00     2174.21     37.69 o
   2   2   3       84.26       87.76      6.76 o
   3   2   3       83.83       87.28     10.02 o
   4   2   3      575.34      591.32     18.95 o
   5   2   3    10768.52    11015.45    180.53 o
   6   2   3      109.91      164.09     19.64 o
   7   2   3      330.81      355.22     28.07 o
   8   2   3      966.34      998.79     61.85 o
   9   2   3      121.14      164.57     36.99 o
  10   2   3       52.58       63.61     45.51 o
  11   2   3       67.05       57.64     55.42 o
 -11   3   3      229.52      399.85     98.08 o
 -10   3   3       28.76       73.62     58.67 o
  -9   3   3        0.74        0.00     49.58 o
  -8   3   3        1.03        0.00     43.65 o
  -7   3   3      173.44      122.94     44.82 o
  -6   3   3     2466.85     2268.76     94.36 o
  -5   3   3     1581.93     1430.22     55.64 o
  -4   3   3     1416.83     1431.52     38.01 o
  -3   3   3     1113.33     1228.94     32.39 o
  -2   3   3     5135.46     5165.64     85.00 o
  -1   3   3       99.24      102.03      8.15 o
   0   3   3     2204.74     2283.92     38.09 o
   1   3   3    37744.21    37911.75    554.75 o
   2   3   3     3295.19     3316.13     53.28 o
   3   3   3       40.33       49.04      7.69 o
   4   3   3        2.04        0.00     10.43 o
   5   3   3      335.20      345.47     19.13 o
   6   3   3      256.36      249.10     20.79 o
   7   3   3      802.34      811.63     36.98 o
   8   3   3      172.10      181.30     27.14 o
   9   3   3     1387.76     1420.39     78.91 o
  10   3   3      234.20      264.25     51.80 o
  11   3   3      123.10      143.24     56.72 o
 -10   4   3       31.34       51.05     54.79 o
  -9   4   3      164.15      208.28     70.29 o
  -8   4   3     2208.90     2087.70    135.72 o
  -7   4   3     1455.35     1285.28     97.77 o
  -6   4   3      278.88      288.41     37.72 o
  -5   4   3      408.74      404.79     28.25 o
  -4   4   3      427.94      510.40     27.81 o
  -3   4   3      230.81      302.75     22.76 o
  -2   4   3     5359.88     5702.80     87.14 o
  -1   4   3       17.46       18.54      7.76 o
   0   4   3    29454.87    30321.29    413.86 o
   1   4   3      982.73     1031.88     23.91 o
   2   4   3      156.66      183.69     12.30 o
   3   4   3       31.50       16.57     10.57 o
   4   4   3      428.00      396.27     18.23 o
   5   4   3      351.72      308.62     23.96 o
   6   4   3       43.00       24.48     18.03 o
   7   4   3      776.02      730.62     41.06 o
   8   4   3      222.95      168.50     30.77 o
   9   4   3     1872.12     1933.68     90.51 o
  10   4   3        0.08       21.83     51.27 o
  11   4   3       44.48      161.29     61.33 o
 -10   5   3      134.30       75.72     58.30 o
  -9   5   3      561.24      554.26     63.63 o
  -8   5   3      597.05      644.90     88.53 o
  -7   5   3      371.67      356.39     46.59 o
  -6   5   3       36.22       29.97     32.68 o
  -5   5   3      328.72      370.76     33.93 o
  -4   5   3      497.58      545.69     29.78 o
  -3   5   3       57.69       21.52     15.09 o
  -2   5   3     4010.41     4652.13     80.81 o
  -1   5   3        3.17        0.00      9.83 o
   0   5   3     2405.59     2524.74     45.04 o
   1   5   3      517.10      556.76     20.84 o
   2   5   3     1725.83     1905.69     38.68 o
   3   5   3    10060.10    10650.38    196.37 o
   4   5   3      646.16      639.60     30.59 o
   5   5   3      744.68      722.55     55.49 o
   6   5   3     2040.01     1963.77     60.68 o
   7   5   3     4254.82     4102.05    102.58 o
   8   5   3        4.61       15.05     36.50 o
   9   5   3       35.94        0.00     42.54 o
  10   5   3       98.66       76.97     50.19 o
  11   5   3      135.73      168.34     82.29 o
 -10   6   3      213.94      226.68     64.72 o
  -9   6   3       57.06      122.81     81.72 o
  -8   6   3       31.30       46.42     44.41 o
  -7   6   3       14.01        0.00     41.50 o
  -6   6   3       53.97       18.89     35.77 o
  -5   6   3      213.35      270.02     34.16 o
  -4   6   3     4046.88     4234.94    107.18 o
  -3   6   3       67.47       94.65     19.00 o
  -2   6   3        9.39       22.07     14.14 o
  -1   6   3       17.99       52.81     11.77 o
   0   6   3     2401.31     2328.05     55.74 o
   1   6   3      834.40      854.18     24.24 o
   2   6   3      207.71      184.92     15.40 o
   3   6   3      391.14      467.70     23.12 o
   4   6   3      782.05      809.79     32.98 o
   5   6   3      208.81      244.73     23.10 o
   6   6   3       85.77       48.00     25.77 o
   7   6   3      841.76      800.74     49.15 o
   8   6   3        8.09       25.07     39.24 o
   9   6   3        2.76        0.00     51.55 o
  10   6   3        9.85        0.00     54.81 o
  -9   7   3      433.72      460.99     61.83 o
  -8   7   3       86.52      148.41     45.24 o
  -7   7   3       16.76       43.85     60.64 o
  -6   7   3      979.56     1051.62     64.39 o
  -5   7   3        8.24        0.00     33.36 o
  -4   7   3      946.33      962.01     44.07 o
  -3   7   3      107.57       84.38     19.54 o
  -2   7   3     1163.36     1210.27     40.17 o
  -1   7   3       58.42       75.01     16.74 o
   0   7   3     1086.33     1026.44     32.66 o
   1   7   3      259.13      218.26     17.37 o
   2   7   3      117.92      131.18     16.73 o
   3   7   3      152.72      169.06     19.65 o
   4   7   3       71.93       90.18     20.42 o
   5   7   3      722.04      725.18     37.75 o
   6   7   3      207.12      175.52     32.56 o
   7   7   3       12.73       57.09     34.08 o
   8   7   3      446.90      444.10     89.56 o
   9   7   3       59.31       85.07     50.69 o
  10   7   3        4.61       52.56     59.40 o
  -9   8   3      155.10      150.96     94.69 o
  -8   8   3       16.50        0.00     48.86 o
  -7   8   3       15.84       77.45     41.02 o
  -6   8   3      271.23      242.37     38.80 o
  -5   8   3     2345.93     2432.10     74.44 o
  -4   8   3       95.18       59.03     24.45 o
  -3   8   3      499.01      529.37     31.50 o
  -2   8   3     1886.39     1953.87     62.77 o
  -1   8   3       22.71       18.39     13.82 o
   0   8   3      241.95      233.03     19.53 o
   1   8   3       83.48       97.79     19.15 o
   2   8   3      987.68     1052.93     57.44 o
   3   8   3        0.01        0.00     19.61 o
   4   8   3     2202.08     2205.20     69.91 o
   5   8   3     1084.61      915.43     45.12 o
   6   8   3      179.23      132.54     30.11 o
   7   8   3       93.99       88.11     69.33 o
   8   8   3        0.12        0.00     45.23 o
   9   8   3      574.57      526.36     91.95 o
  10   8   3       76.74       55.48     79.10 o
  -8   9   3        2.35        0.00     90.99 o
  -7   9   3       24.19        0.00     79.67 o
  -6   9   3        6.57       28.08     47.72 o
  -5   9   3      175.90      123.12     30.23 o
  -4   9   3      263.62      296.67     21.76 o
  -3   9   3      148.63      241.61     52.62 o
  -2   9   3      201.49      264.72     50.47 o
  -1   9   3      590.51      568.28     44.02 o
   0   9   3     1405.35     1369.31     47.16 o
   1   9   3     1154.74     1210.81     67.90 o
   2   9   3      881.34      896.33     54.56 o
   3   9   3      526.63      502.57     47.30 o
   4   9   3      461.16      492.33     37.89 o
   5   9   3        1.42        0.00     26.81 o
   6   9   3        4.61       41.29     30.02 o
   7   9   3      313.35      226.95     44.22 o
   8   9   3     1134.11     1293.44     81.95 o
   9   9   3     1036.18     1081.56     98.11 o
  -7  10   3       46.62        0.00     90.60 o
  -6  10   3        0.30       24.96     85.17 o
  -5  10   3      140.80      189.92    165.46 o
  -4  10   3     1070.05      956.59    201.15 o
  -3  10   3      563.43      617.60    119.23 o
  -2  10   3      159.68      169.77     49.81 o
  -1  10   3      372.32      344.29     59.12 o
   0  10   3       19.63       34.57     20.33 o
   1  10   3       16.66       59.51     27.05 o
   2  10   3      503.83      457.15     46.27 o
   3  10   3      435.75      438.03     46.42 o
   4  10   3       75.03       80.39     33.06 o
   5  10   3      732.21      627.11     42.20 o
   6  10   3        0.98        0.00     33.76 o
   7  10   3      324.20      286.88     47.09 o
   8  10   3       61.65       78.87     52.30 o
  -6  11   3       94.23       87.86     84.26 o
  -5  11   3       96.57      128.35    171.14 o
  -4  11   3      644.61      719.47     96.33 o
  -3  11   3        0.42       17.84     92.47 o
  -2  11   3       12.25        9.82     84.35 o
  -1  11   3      311.07      261.34     66.51 o
   0  11   3        0.08       48.08     37.61 o
   1  11   3      596.67      646.26     49.96 o
   2  11   3        0.18        0.00    107.88 o
   3  11   3      187.39      172.26     44.63 o
   4  11   3        0.40       52.72     43.79 o
   5  11   3       29.42        0.00     36.84 o
   6  11   3        5.51        2.37     41.70 o
   7  11   3        1.18        0.00     41.29 o
  -5  12   3        3.78        0.00     81.42 o
  -4  12   3       95.03       86.62     79.05 o
  -3  12   3       38.82      156.17     87.60 o
  -2  12   3        1.36        0.00     68.82 o
  -1  12   3       68.73       56.90     81.79 o
   0  12   3     1062.80     1162.35    194.66 o
   1  12   3       69.92      204.40     64.24 o
   2  12   3       66.10       60.22     68.80 o
   3  12   3       19.74       74.83     87.99 o
   4  12   3       45.24      140.73     52.54 o
   5  12   3      369.68      259.05     56.62 o
   6  12   3      391.51      491.38     59.42 o
  -3  13   3      143.67      244.14     88.23 o
  -2  13   3      285.60      163.76     79.67 o
  -1  13   3       14.50        0.00     76.22 o
   0  13   3       91.59      148.77     90.03 o
   1  13   3      111.62       98.84    161.41 o
   2  13   3      255.10      276.67     98.95 o
   3  13   3      171.13      270.84     81.84 o
   4  13   3       31.07        0.00    210.07 o
   5  13   3      149.44       58.76     57.80 o
   0  14   3        6.52        0.00     87.30 o
   1  14   3       81.99       36.75     83.75 o
   2  14   3      166.48      180.16     93.89 o
  -2 -13   4       29.80        0.00     96.77 o
  -1 -13   4        5.73       80.48    120.04 o
   0 -13   4      179.78      234.55    107.88 o
   1 -13   4       22.40       31.61    103.82 o
   2 -13   4       49.27        0.00     92.89 o
  -5 -12   4      255.95      286.01     90.99 o
  -4 -12   4      113.37      117.10     70.41 o
  -3 -12   4      189.31       75.42     84.61 o
  -2 -12   4       10.49        0.00    113.55 o
  -1 -12   4      135.81       98.07     73.67 o
   0 -12   4      488.98      426.83    196.29 o
   1 -12   4       25.10      113.75     76.27 o
   2 -12   4       38.12        0.00    118.42 o
   3 -12   4      176.44       32.09     82.87 o
   4 -12   4        7.62       19.47     94.50 o
  -6 -11   4      271.12      290.80     53.57 o
  -5 -11   4      281.70      309.92     49.59 o
  -4 -11   4      524.50      513.72     54.29 o
  -3 -11   4      741.47      837.44     55.00 o
  -2 -11   4        6.59        0.00     71.38 o
  -1 -11   4        0.37       58.40     82.73 o
   0 -11   4      824.70      867.88    116.80 o
   1 -11   4      876.31     1009.01    142.75 o
   2 -11   4       23.95      124.10     66.53 o
   3 -11   4     1302.43     1399.23    182.50 o
   4 -11   4       15.72       46.67    142.75 o
   5 -11   4       11.04       44.96     81.42 o
   6 -11   4       38.06       44.89    158.98 o
  -7 -10   4      182.66      383.44     76.50 o
  -6 -10   4      114.20       89.73     43.98 o
  -5 -10   4      263.79      262.95     43.22 o
  -4 -10   4       81.25      122.02     36.31 o
  -3 -10   4        0.11        0.00     35.27 o
  -2 -10   4     1501.78     1535.34     83.57 o
  -1 -10   4       39.18       34.63     44.10 o
   0 -10   4        0.69       14.99     56.90 o
   1 -10   4      530.23      522.42     98.95 o
   2 -10   4      366.48      482.12    128.15 o
   3 -10   4      444.46      481.95     74.53 o
   4 -10   4      539.77      535.72     93.04 o
   5 -10   4      424.76      191.60     75.68 o
   6 -10   4       37.14       38.26    111.12 o
   7 -10   4        9.31       71.41    134.64 o
  -8  -9   4       45.53        0.68     59.24 o
  -7  -9   4        3.79        0.00     49.69 o
  -6  -9   4       64.57      111.87     44.13 o
  -5  -9   4       43.46       43.66     34.35 o
  -4  -9   4       83.39       89.19     43.80 o
  -3  -9   4        7.73       11.68     30.01 o
  -2  -9   4      219.75      254.37     29.68 o
  -1  -9   4       75.47      102.59     22.76 o
   0  -9   4      389.95      387.05     35.41 o
   1  -9   4       23.94       14.81     47.59 o
   2  -9   4      213.66      258.68     56.78 o
   3  -9   4      220.88      237.27     88.41 o
   4  -9   4       63.84       60.50     70.57 o
   5  -9   4     2320.62     2513.45    149.63 o
   6  -9   4      320.15      382.62     85.45 o
   7  -9   4       88.34       62.00     78.53 o
   8  -9   4        2.74        0.00     88.45 o
  -9  -8   4        0.38        0.00     83.41 o
  -8  -8   4      146.91      133.19     49.33 o
  -7  -8   4       46.50        5.49     42.46 o
  -6  -8   4        9.42        7.49     35.80 o
  -5  -8   4     1595.02     1500.04     61.31 o
  -4  -8   4        2.23       21.99     31.40 o
  -3  -8   4       72.85       62.72     29.61 o
  -2  -8   4        8.68       14.95     27.36 o
  -1  -8   4      245.41      260.16     27.85 o
   0  -8   4      216.46      218.99     17.75 o
   1  -8   4     1120.98     1127.03     79.49 o
   2  -8   4      271.14      287.06     51.96 o
   3  -8   4      931.00      774.17     74.81 o
   4  -8   4      122.57      118.93     47.59 o
   5  -8   4      112.78      108.37     57.85 o
   6  -8   4        9.86        0.00     58.40 o
   7  -8   4      469.89      616.41     86.60 o
   8  -8   4       19.96       12.24     78.34 o
  -9  -7   4       23.45        0.00     53.71 o
  -8  -7   4     1343.72     1192.52     73.62 o
  -7  -7   4     2170.29     2179.83     84.64 o
  -6  -7   4       38.06       12.10     42.23 o
  -5  -7   4        4.61        0.00     28.18 o
  -4  -7   4      794.78      819.21     47.83 o
  -3  -7   4       90.50      121.85     25.41 o
  -2  -7   4     1584.66     1571.75     54.92 o
  -1  -7   4     3002.76     3138.27    112.66 o
   0  -7   4     2320.08     2282.46     59.17 o
   1  -7   4        7.13        5.64     43.80 o
   2  -7   4       72.90      159.70     51.91 o
   3  -7   4       28.32       13.20     41.10 o
   4  -7   4      360.11      346.89     30.04 o
   5  -7   4      787.08      786.35     65.33 o
   6  -7   4      821.12      750.13     58.14 o
   7  -7   4      453.70      440.63     70.97 o
   8  -7   4      496.56      502.66     62.40 o
   9  -7   4       13.09      108.10     84.19 o
 -10  -6   4       82.12       84.24     89.83 o
  -9  -6   4        0.14       18.70     38.05 o
  -8  -6   4      183.59      146.09     44.13 o
  -7  -6   4      597.64      531.07     38.89 o
  -6  -6   4       49.65       24.40     25.31 o
  -5  -6   4      152.23      150.85     26.82 o
  -4  -6   4     2010.49     1920.25     56.13 o
  -3  -6   4     2519.99     2472.97     56.96 o
  -2  -6   4       40.64       63.82     25.41 o
  -1  -6   4       61.75       63.18     16.02 o
   0  -6   4      169.99      182.53     18.95 o
   1  -6   4      260.68      224.86     21.92 o
   2  -6   4        7.96        2.77      9.36 o
   3  -6   4     8006.55     7666.45    153.07 o
   4  -6   4      200.32      220.83     37.93 o
   5  -6   4       24.39       46.22     27.86 o
   6  -6   4      556.32      579.74     40.38 o
   7  -6   4       26.71       19.99     37.89 o
   8  -6   4       34.40       59.89     47.29 o
   9  -6   4      279.62      342.31    102.10 o
  10  -6   4      450.47      556.17     74.96 o
 -10  -5   4       57.55        0.00     96.92 o
  -9  -5   4        0.52       58.67     32.23 o
  -8  -5   4      423.66      351.98     34.96 o
  -7  -5   4     1240.24     1248.84     62.16 o
  -6  -5   4      911.70      854.24     49.01 o
  -5  -5   4        1.31       19.93     17.47 o
  -4  -5   4      856.53      909.82     39.28 o
  -3  -5   4      403.21      359.99     21.95 o
  -2  -5   4      953.63      868.20     27.57 o
  -1  -5   4      118.96      150.09     14.66 o
   0  -5   4      262.50      275.21     17.05 o
   1  -5   4      629.37      584.28     22.62 o
   2  -5   4      416.93      411.52     27.16 o
   3  -5   4      336.22      339.26     19.79 o
   4  -5   4       96.64      109.09     20.27 o
   5  -5   4      416.63      443.90     32.39 o
   6  -5   4      396.32      424.41     36.67 o
   7  -5   4     1673.96     1446.64     72.94 o
   8  -5   4      599.23      643.84     58.52 o
   9  -5   4      176.49      115.97     52.67 o
  10  -5   4      114.56      125.95     61.16 o
 -10  -4   4      243.06      325.55     70.96 o
  -9  -4   4      847.60      962.68     67.12 o
  -8  -4   4     1096.88     1172.30     67.24 o
  -7  -4   4      123.89       93.25     22.84 o
  -6  -4   4       25.51       44.12     17.50 o
  -5  -4   4       64.11       67.76     15.24 o
  -4  -4   4     2462.60     2785.71     69.03 o
  -3  -4   4     5700.26     5575.85     90.46 o
  -2  -4   4     1600.68     1576.80     32.30 o
  -1  -4   4      772.28      734.58     26.31 o
   0  -4   4      244.38      248.61     14.73 o
   1  -4   4      113.15       96.20     11.21 o
   2  -4   4      652.82      678.28     24.80 o
   3  -4   4     1297.76     1332.53     34.22 o
   4  -4   4     3558.08     3740.54     86.60 o
   5  -4   4      125.10      156.60     30.91 o
   6  -4   4       47.17       66.24     26.77 o
   7  -4   4      674.14      647.09     56.25 o
   8  -4   4       20.09       46.08     39.74 o
   9  -4   4       74.77      105.37     49.40 o
  10  -4   4        5.63        0.00     56.10 o
 -11  -3   4        3.65       49.71     81.01 o
 -10  -3   4        0.47       39.10     68.46 o
  -9  -3   4       18.00        0.00     41.61 o
  -8  -3   4      816.09      835.91     51.65 o
  -7  -3   4       55.54       91.11     45.19 o
  -6  -3   4       20.28       56.43     19.83 o
  -5  -3   4     1685.35     1496.88     56.41 o
  -4  -3   4      296.30      287.84     15.86 o
  -3  -3   4      107.60       99.45     11.28 o
  -2  -3   4      570.91      552.94     17.19 o
  -1  -3   4       18.87       17.41      8.76 o
   0  -3   4     1781.27     2003.99     39.67 o
   1  -3   4       23.65        8.16     11.61 o
   2  -3   4     2425.42     2516.38     48.81 o
   3  -3   4     5976.15     6480.40     99.40 o
   4  -3   4      363.75      405.13     21.98 o
   5  -3   4      807.89      840.66     41.24 o
   6  -3   4       10.14       28.28     27.32 o
   7  -3   4        0.96        0.00     31.02 o
   8  -3   4      130.74      108.09     40.57 o
   9  -3   4      308.58      204.52     49.66 o
  10  -3   4      735.94      645.62     66.12 o
  11  -3   4       23.35        0.00     60.81 o
 -11  -2   4       35.32        0.00     71.17 o
 -10  -2   4       23.73      175.75     62.31 o
  -9  -2   4        0.48        0.00     36.87 o
  -8  -2   4      131.52      139.70     33.48 o
  -7  -2   4     1182.25     1215.62     51.17 o
  -6  -2   4        3.50       29.93     25.05 o
  -5  -2   4      206.68      221.07     18.82 o
  -4  -2   4     2705.56     2710.03     45.87 o
  -3  -2   4       60.63       45.95      8.55 o
  -2  -2   4        1.21        6.88      5.66 o
  -1  -2   4    17302.25    17764.26    246.44 o
   0  -2   4     7524.84     7617.09    118.86 o
   1  -2   4      710.81      715.59     19.94 o
   2  -2   4     1420.52     1492.53     32.35 o
   3  -2   4        9.31       11.78      9.75 o
   4  -2   4       35.01       60.87     13.40 o
   5  -2   4     1854.26     1960.97     68.75 o
   6  -2   4     3949.10     3989.53     97.65 o
   7  -2   4       46.82       98.76     31.02 o
   8  -2   4       53.10       56.18     42.96 o
   9  -2   4      897.42      884.10     66.50 o
  10  -2   4       14.58       51.72     59.31 o
  11  -2   4       69.91        6.50     62.20 o
 -11  -1   4     1821.10     2091.25    131.01 o
 -10  -1   4       32.01        0.00     77.15 o
  -9  -1   4      135.29      177.83     42.46 o
  -8  -1   4       60.88       57.85     34.50 o
  -7  -1   4        2.35        0.00     41.21 o
  -6  -1   4     1339.41     1302.72     53.65 o
  -5  -1   4      293.27      315.64     44.49 o
  -4  -1   4        6.26        0.00      8.36 o
  -3  -1   4       42.31       32.48      5.65 o
  -2  -1   4      646.48      680.95     16.03 o
  -1  -1   4     1750.90     1824.26     31.70 o
   0  -1   4     4899.99     4747.46     70.94 o
   1  -1   4     5494.30     5608.31     89.17 o
   2  -1   4     2840.98     3320.21     57.30 o
   3  -1   4     4389.08     4386.24     69.70 o
   4  -1   4     2952.65     3082.84     59.25 o
   5  -1   4     1720.91     2043.68     45.51 o
   6  -1   4        1.65        0.00     19.66 o
   7  -1   4        5.62       12.31     25.40 o
   8  -1   4       72.75       68.03     32.39 o
   9  -1   4        4.21        0.00     38.63 o
  10  -1   4      709.99      700.97     65.58 o
  11  -1   4      434.16      247.15     70.60 o
 -11   0   4       84.80        0.78     75.88 o
 -10   0   4      255.96      172.23    123.05 o
  -9   0   4       23.37        0.00     46.35 o
  -8   0   4     1649.68     1713.90     64.91 o
  -7   0   4        8.61       24.75     23.53 o
  -6   0   4       93.84       40.18     19.43 o
  -5   0   4     1285.01     1387.57     43.49 o
  -4   0   4     1689.09     1736.70     50.42 o
  -3   0   4        0.50        0.00      7.13 o
  -2   0   4      202.53      253.03     17.98 o
  -1   0   4     7602.14     7578.54    116.29 o
   0   0   4    27707.60    26992.97    366.56 o
   1   0   4      484.16      396.94     12.94 o
   2   0   4     8911.56     9088.52    139.62 o
   3   0   4     2193.84     2166.57     41.90 o
   4   0   4       58.47       55.83     10.90 o
   5   0   4      326.58      291.04     18.85 o
   6   0   4      330.79      328.72     27.35 o
   7   0   4      336.32      324.55     31.02 o
   8   0   4      232.76      227.40     34.42 o
   9   0   4       27.45       35.98     36.71 o
  10   0   4      303.16      259.88     78.84 o
  11   0   4       68.98       10.42     77.46 o
 -11   1   4       24.80       28.89     77.55 o
 -10   1   4      265.60      285.77     65.06 o
  -9   1   4     1766.89     1988.35     93.01 o
  -8   1   4       14.57       27.28     36.62 o
  -7   1   4       10.89       22.11     24.98 o
  -6   1   4       60.24       63.21     19.93 o
  -5   1   4      301.18      316.95     22.10 o
  -4   1   4      915.84      964.64     30.19 o
  -3   1   4       15.05        0.00      7.53 o
  -2   1   4      132.11      127.62      9.52 o
  -1   1   4     5276.60     5359.49     84.52 o
   0   1   4      470.54      517.24     14.08 o
   1   1   4       33.20       26.19      5.05 o
   2   1   4      595.63      585.62     23.11 o
   3   1   4      614.60      683.17     17.31 o
   4   1   4      325.91      402.58     19.41 o
   5   1   4     1419.42     1582.38     39.74 o
   6   1   4      119.20      126.20     22.38 o
   7   1   4     1722.48     1597.07     55.95 o
   8   1   4      223.39      219.79     31.49 o
   9   1   4      107.28       65.75     37.15 o
  10   1   4        7.59        0.00     51.27 o
  11   1   4       11.27       37.48     55.30 o
 -11   2   4      308.45      251.56     85.10 o
 -10   2   4       36.45       19.65     65.30 o
  -9   2   4       15.04        0.00     43.32 o
  -8   2   4       54.56       68.55     33.13 o
  -7   2   4      225.46      233.69     50.11 o
  -6   2   4      635.38      558.90     36.73 o
  -5   2   4     3944.12     4204.19     94.93 o
  -4   2   4      124.25      144.87     18.32 o
  -3   2   4     1426.19     1497.08     33.91 o
  -2   2   4      552.28      551.86     15.99 o
  -1   2   4      137.06      153.33      8.56 o
   0   2   4     2810.61     2891.33     49.39 o
   1   2   4     9330.58     9282.06    192.64 o
   2   2   4    15308.32    15269.66    251.33 o
   3   2   4      182.01      188.94      9.69 o
   4   2   4      773.04      729.56     19.24 o
   5   2   4      956.03      948.41     31.71 o
   6   2   4        0.33        0.00     17.96 o
   7   2   4      394.12      415.59     32.31 o
   8   2   4     2298.13     2206.24     88.16 o
   9   2   4     1016.95     1025.98     68.27 o
  10   2   4       12.66       76.24     44.78 o
  11   2   4      146.53      271.39     60.55 o
 -10   3   4       76.53       42.35     98.61 o
  -9   3   4      100.33      215.65     53.68 o
  -8   3   4        6.73       35.12     41.65 o
  -7   3   4     1180.97     1132.35     56.57 o
  -6   3   4     1068.52     1113.95     60.18 o
  -5   3   4        3.39        0.00     17.47 o
  -4   3   4      177.59      162.08     17.70 o
  -3   3   4      197.45      172.14     14.55 o
  -2   3   4      118.88      146.47     10.85 o
  -1   3   4     8136.08     8618.06    124.00 o
   0   3   4      148.79      145.74     10.01 o
   1   3   4    15653.21    16901.34    252.74 o
   2   3   4      529.34      472.02     23.33 o
   3   3   4      150.73      158.33      9.53 o
   4   3   4      123.20      130.76     12.62 o
   5   3   4       14.51        0.00     14.25 o
   6   3   4      264.90      249.49     20.40 o
   7   3   4     1480.69     1553.03     49.18 o
   8   3   4       33.48       70.81     32.70 o
   9   3   4     1677.31     1668.27     79.00 o
  10   3   4        1.30        0.00     47.27 o
  11   3   4        9.19        0.00     69.24 o
 -10   4   4      177.74      127.16     85.12 o
  -9   4   4       74.57       65.51     53.46 o
  -8   4   4      240.75      301.87     60.83 o
  -7   4   4     1390.97     1263.78     69.99 o
  -6   4   4       73.07       21.32     26.15 o
  -5   4   4     2252.00     2355.49     61.53 o
  -4   4   4      285.63      296.42     22.37 o
  -3   4   4      338.39      465.28     23.34 o
  -2   4   4     3572.63     3867.52     64.14 o
  -1   4   4      393.59      366.02     15.63 o
   0   4   4      608.43      673.81     19.23 o
   1   4   4        5.89        7.86      8.60 o
   2   4   4     1380.30     1501.35     36.70 o
   3   4   4     3869.06     4193.18     74.07 o
   4   4   4      707.17      847.98     24.20 o
   5   4   4     3382.21     3460.50     80.01 o
   6   4   4      714.22      704.75     37.47 o
   7   4   4     1011.20      977.40     48.27 o
   8   4   4      107.00       79.14     35.91 o
   9   4   4       41.24       42.53     46.95 o
  10   4   4      841.91      935.44     69.60 o
  11   4   4        0.84        0.00     81.26 o
 -10   5   4        3.97       46.14     56.72 o
  -9   5   4        0.03        0.00     56.25 o
  -8   5   4        5.41        0.00     46.55 o
  -7   5   4       98.21       92.05     42.33 o
  -6   5   4      562.30      522.27     48.07 o
  -5   5   4       66.05        6.49     34.65 o
  -4   5   4      259.30      243.84     23.41 o
  -3   5   4        8.40       20.57     15.72 o
  -2   5   4     1285.89     1409.87     35.98 o
  -1   5   4       29.93       92.87     11.20 o
   0   5   4    15206.38    16100.17    227.44 o
   1   5   4     4929.02     5201.87     96.63 o
   2   5   4     7908.54     8224.59    123.04 o
   3   5   4    11830.04    12332.42    192.86 o
   4   5   4        1.82       12.28     13.17 o
   5   5   4      609.72      557.13     31.97 o
   6   5   4        4.39        0.00     20.24 o
   7   5   4     1319.47     1313.52     56.13 o
   8   5   4     1999.87     1863.89     69.52 o
   9   5   4      936.03      929.04     65.22 o
  10   5   4       49.57       33.56     70.24 o
  11   5   4       72.54      158.98    137.89 o
 -10   6   4       69.13      118.10     64.58 o
  -9   6   4       37.57       38.75     50.01 o
  -8   6   4      156.86       61.98     54.21 o
  -7   6   4      325.47      288.03     50.50 o
  -6   6   4      431.14      422.78     45.65 o
  -5   6   4      361.63      334.12     34.58 o
  -4   6   4      175.93      202.72     26.42 o
  -3   6   4      755.46      734.50     36.76 o
  -2   6   4      231.50      203.28     19.81 o
  -1   6   4       20.07       11.66     11.95 o
   0   6   4     1367.14     1298.07     39.47 o
   1   6   4      339.53      358.25     20.36 o
   2   6   4     3014.14     3126.50     57.44 o
   3   6   4       16.73        0.00     14.66 o
   4   6   4     1150.46     1118.72     43.17 o
   5   6   4      106.28      115.97     24.90 o
   6   6   4      534.09      609.98     54.56 o
   7   6   4     1890.73     1679.58     91.02 o
   8   6   4       67.16       58.18     46.60 o
   9   6   4       71.14        0.00     53.14 o
  10   6   4        0.50        0.00    102.92 o
  -9   7   4       70.79        0.00     55.33 o
  -8   7   4      129.56      163.06     56.65 o
  -7   7   4      237.18      221.36     50.83 o
  -6   7   4      336.85      294.49     47.39 o
  -5   7   4      700.79      665.08     69.58 o
  -4   7   4      582.10      642.50     41.68 o
  -3   7   4      263.12      271.98     26.80 o
  -2   7   4       46.37       72.63     18.47 o
  -1   7   4       19.61       37.98     17.56 o
   0   7   4       75.90       83.33     18.20 o
   1   7   4       52.67       47.02     14.40 o
   2   7   4     5985.18     6197.07    100.37 o
   3   7   4      822.20      773.42     31.47 o
   4   7   4        4.71        3.56     20.48 o
   5   7   4      875.14      818.88     44.32 o
   6   7   4      130.50      121.66     28.00 o
   7   7   4      275.91      276.43     45.19 o
   8   7   4      827.74      843.92     62.87 o
   9   7   4        0.94       23.30     82.45 o
  10   7   4        0.01      157.35    124.91 o
  -9   8   4      444.05      726.75    152.49 o
  -8   8   4      101.88       16.99     69.79 o
  -7   8   4       34.35       25.87     52.01 o
  -6   8   4      194.85      249.84     46.56 o
  -5   8   4       16.25       25.18     34.89 o
  -4   8   4       48.68       73.95     28.10 o
  -3   8   4        3.04        0.00     22.45 o
  -2   8   4     1122.78     1110.55     42.05 o
  -1   8   4      210.07      222.61     21.67 o
   0   8   4     1076.22     1084.14     42.58 o
   1   8   4       23.73       31.17     17.30 o
   2   8   4      306.63      281.19     23.00 o
   3   8   4        3.15       25.40     22.63 o
   4   8   4        9.95        8.94     24.29 o
   5   8   4       81.07       70.30     25.88 o
   6   8   4      366.35      343.54     50.94 o
   7   8   4      336.06      273.02     47.05 o
   8   8   4      187.11      142.07     55.60 o
   9   8   4      261.31      238.90     66.04 o
  10   8   4       61.00        0.00    122.48 o
  -8   9   4      150.74      281.14    127.34 o
  -7   9   4       73.15      105.84    201.96 o
  -6   9   4       96.35       94.46     67.10 o
  -5   9   4     1299.96     1186.61    117.96 o
  -4   9   4      301.37      230.78     32.95 o
  -3   9   4     1859.24     2018.37     98.44 o
  -2   9   4     3939.17     4218.97     96.74 o
  -1   9   4      877.28      878.05     34.49 o
   0   9   4        4.95       16.70     19.71 o
   1   9   4       94.35       97.93     22.74 o
   2   9   4      429.04      459.74     34.08 o
   3   9   4      102.74       86.14     27.42 o
   4   9   4     1178.81     1060.42     53.10 o
   5   9   4     1779.69     1616.26     57.97 o
   6   9   4        3.69       13.88     28.23 o
   7   9   4        4.30       21.17     35.38 o
   8   9   4       17.92      110.40     48.38 o
   9   9   4        2.61        3.44    138.70 o
  -7  10   4      221.87      229.32     91.06 o
  -6  10   4       51.86      121.66    105.44 o
  -5  10   4       28.69       54.65     63.06 o
  -4  10   4       82.01       68.50     55.02 o
  -3  10   4        4.77        9.73     49.81 o
  -2  10   4       97.05       90.29     55.97 o
  -1  10   4      336.87      349.96     27.18 o
   0  10   4      608.94      687.02     39.20 o
   1  10   4     2599.67     2730.23     79.84 o
   2  10   4      813.34      787.27     58.30 o
   3  10   4     1272.17     1185.47     63.22 o
   4  10   4      110.83      190.91     33.61 o
   5  10   4      157.71      140.08     32.89 o
   6  10   4       31.80       36.33     35.33 o
   7  10   4       17.79        0.00     94.90 o
   8  10   4      568.65      515.94     96.23 o
  -6  11   4       23.29      215.72    155.73 o
  -5  11   4       29.09       90.53     80.86 o
  -4  11   4       72.32       52.52     68.57 o
  -3  11   4       10.03        0.00     89.22 o
  -2  11   4       83.40      136.26     60.79 o
  -1  11   4      344.99      258.08     61.43 o
   0  11   4       24.27       72.12     29.36 o
   1  11   4      259.78      269.63     39.81 o
   2  11   4      169.62      197.69     45.45 o
   3  11   4      169.39      171.84     46.80 o
   4  11   4       15.98       13.06     38.34 o
   5  11   4      224.70      228.23     67.04 o
   6  11   4      259.39      266.39     43.00 o
   7  11   4      882.61      868.68     59.70 o
  -5  12   4       42.13       60.48     93.87 o
  -4  12   4      441.70      380.61     85.82 o
  -3  12   4      264.05      310.38     93.28 o
  -2  12   4       14.01      101.28    139.51 o
  -1  12   4       26.56        0.00     81.11 o
   0  12   4        3.38       19.00     65.70 o
   1  12   4      122.69       59.08     61.57 o
   2  12   4      432.82      512.82     58.19 o
   3  12   4       49.50        5.47     50.86 o
   4  12   4       93.37      189.51     54.03 o
   5  12   4      262.59      213.12     52.37 o
   6  12   4       34.48       49.65     82.47 o
  -3  13   4      105.10        0.00     80.27 o
  -2  13   4       66.33      182.67     81.96 o
  -1  13   4       86.32       72.71     77.37 o
   0  13   4      318.21      249.09     77.93 o
   1  13   4      229.51      353.17     83.74 o
   2  13   4       16.25        0.00    109.50 o
   3  13   4       16.14        0.00    103.82 o
   4  13   4       59.25       55.73    182.50 o
   5  13   4        2.47        0.00     67.30 o
   0  14   4       14.44        0.00     86.55 o
   1  14   4       33.71      149.78     86.14 o
   2  14   4       63.02      105.25     88.30 o
  -1 -13   5       16.83        0.00    195.47 o
   0 -13   5      120.65      115.52    158.98 o
  -4 -12   5      303.61      347.93     77.79 o
  -3 -12   5       39.12        0.00     66.21 o
  -2 -12   5       14.04        0.00     80.27 o
  -1 -12   5       27.57       87.67     80.38 o
   0 -12   5     1211.30     1390.06    181.69 o
   1 -12   5     1053.71     1308.84    122.16 o
   2 -12   5       24.47       19.37     94.09 o
   3 -12   5       18.33      188.47     87.75 o
   4 -12   5       17.86       39.74     91.77 o
  -6 -11   5       51.71        0.00     52.50 o
  -5 -11   5       65.64       91.79     50.37 o
  -4 -11   5      100.07      197.65     45.17 o
  -3 -11   5      224.65      280.44     62.27 o
  -2 -11   5      598.23      635.80    187.36 o
  -1 -11   5      483.67      633.26     87.66 o
   0 -11   5      416.13      421.92     84.79 o
   1 -11   5        8.29        0.00     70.68 o
   2 -11   5       35.20       85.51     72.16 o
   3 -11   5        0.01        8.08     68.71 o
   4 -11   5       80.04      144.17     79.67 o
   5 -11   5       85.73      230.02     93.93 o
  -7 -10   5       81.69      183.85     77.97 o
  -6 -10   5      305.91      400.20     53.09 o
  -5 -10   5       76.68      101.84     41.88 o
  -4 -10   5       27.63        0.00     37.27 o
  -3 -10   5      166.15      153.26     37.23 o
  -2 -10   5     1164.78     1125.02     83.12 o
  -1 -10   5       78.80      100.37     29.91 o
   0 -10   5      113.03       63.31     56.70 o
   1 -10   5      292.86      322.56     75.29 o
   2 -10   5       73.62       38.24    140.32 o
   3 -10   5      553.08      258.52    103.53 o
   4 -10   5       16.23       15.37     70.86 o
   5 -10   5     1598.93     1826.58    249.82 o
   6 -10   5        0.05        0.00     87.60 o
   7 -10   5       38.58      142.96     87.29 o
  -8  -9   5      273.63      441.33     61.61 o
  -7  -9   5        0.55        0.00     49.70 o
  -6  -9   5       21.58       26.82     55.74 o
  -5  -9   5       92.45      113.74     49.50 o
  -4  -9   5       56.48       62.11     32.96 o
  -3  -9   5       35.65       93.64     36.09 o
  -2  -9   5       26.52        0.00     32.21 o
  -1  -9   5      170.13      202.46     32.57 o
   0  -9   5      205.59      232.53     24.39 o
   1  -9   5        0.39       12.98     47.03 o
   2  -9   5       18.21       39.93     61.64 o
   3  -9   5       13.85       81.76     55.62 o
   4  -9   5      146.62       63.90     66.95 o
   5  -9   5       41.83      154.91     74.43 o
   6  -9   5        0.12        0.00     72.02 o
   7  -9   5      336.03      279.17    100.58 o
  -9  -8   5        2.91       77.06     94.64 o
  -8  -8   5      135.16       41.93     52.46 o
  -7  -8   5       54.12      115.24     45.45 o
  -6  -8   5       34.63      108.69     61.18 o
  -5  -8   5        9.85       25.25     36.64 o
  -4  -8   5      968.77     1047.34     59.56 o
  -3  -8   5      136.69      113.93     37.70 o
  -2  -8   5        0.05        0.00     31.73 o
  -1  -8   5      432.47      445.98     33.45 o
   0  -8   5      618.47      624.70     36.24 o
   1  -8   5      107.68       93.99     46.86 o
   2  -8   5       53.62       14.06     62.45 o
   3  -8   5      250.40      276.57     60.21 o
   4  -8   5      727.15      763.89     77.90 o
   5  -8   5      566.48      599.23     78.52 o
   6  -8   5      346.82      250.28    179.25 o
   7  -8   5      292.70      197.22     81.42 o
   8  -8   5       15.12        0.00    147.62 o
  -9  -7   5       10.07       21.11     70.00 o
  -8  -7   5        1.41        0.48     59.94 o
  -7  -7   5      673.32      607.61     93.84 o
  -6  -7   5        0.38        0.00     36.91 o
  -5  -7   5      381.20      389.10     39.10 o
  -4  -7   5      901.41      957.71     58.13 o
  -3  -7   5      806.31      740.85     45.26 o
  -2  -7   5      234.14      221.72     41.04 o
  -1  -7   5       95.19      121.26     25.99 o
   0  -7   5      104.06      116.13     20.37 o
   1  -7   5      512.85      552.59     45.12 o
   2  -7   5      239.32      282.19     48.74 o
   3  -7   5      339.42      390.08     54.26 o
   4  -7   5     2465.28     2341.25     62.15 o
   5  -7   5      764.25      746.91     43.56 o
   6  -7   5       51.99       46.11     43.37 o
   7  -7   5      130.70      153.77     84.42 o
   8  -7   5      283.82      210.36     57.31 o
   9  -7   5      128.96       86.44     84.61 o
 -10  -6   5      237.83       94.49     81.06 o
  -9  -6   5      232.23      469.09    104.58 o
  -8  -6   5      257.72      282.84     50.41 o
  -7  -6   5     3776.11     3591.61    117.84 o
  -6  -6   5      159.53      158.27     31.48 o
  -5  -6   5        7.94        7.62     24.83 o
  -4  -6   5        6.38        0.00     20.96 o
  -3  -6   5     2739.19     2555.91     64.73 o
  -2  -6   5       86.32      112.62     21.42 o
  -1  -6   5       52.02       45.39     19.77 o
   0  -6   5    10603.45    10880.61    279.10 o
   1  -6   5     2162.00     2204.65     56.94 o
   2  -6   5      225.34      248.93     18.50 o
   3  -6   5      138.45      141.25     15.57 o
   4  -6   5      173.97      195.53     24.81 o
   5  -6   5        0.89       15.79     38.17 o
   6  -6   5       20.69       85.18     31.90 o
   7  -6   5      631.59      616.66     56.45 o
   8  -6   5        0.67        4.04     66.51 o
   9  -6   5      131.47       83.11     56.46 o
 -10  -5   5      218.66      309.43     86.85 o
  -9  -5   5      389.75      475.19    102.20 o
  -8  -5   5      271.39      277.37     34.65 o
  -7  -5   5      125.75      200.69     59.54 o
  -6  -5   5       61.12       73.40     36.99 o
  -5  -5   5        1.35       26.79     34.42 o
  -4  -5   5       33.61       22.48     17.59 o
  -3  -5   5       18.96       15.32     15.75 o
  -2  -5   5      474.47      417.71     29.28 o
  -1  -5   5      577.90      562.19     31.45 o
   0  -5   5      170.78      170.75     17.22 o
   1  -5   5       89.55       80.79     14.55 o
   2  -5   5      563.94      634.34     28.71 o
   3  -5   5     4382.35     4224.05     83.01 o
   4  -5   5     3994.74     4152.45     97.16 o
   5  -5   5     1566.87     1443.53     65.26 o
   6  -5   5      590.97      627.81     42.54 o
   7  -5   5      441.58      411.33     48.94 o
   8  -5   5       98.11       79.13     43.91 o
   9  -5   5        2.11        0.00     47.97 o
  10  -5   5      452.18      577.25    111.71 o
 -10  -4   5        1.57        0.00     69.92 o
  -9  -4   5       13.39       25.64     43.44 o
  -8  -4   5      696.34      748.49     45.17 o
  -7  -4   5     1897.10     1954.40     55.01 o
  -6  -4   5      924.79      939.59     39.78 o
  -5  -4   5      866.02      849.40     37.76 o
  -4  -4   5       67.33       92.98     26.69 o
  -3  -4   5      173.27      157.58     15.61 o
  -2  -4   5       19.50       16.55     10.40 o
  -1  -4   5       60.39       73.18     13.17 o
   0  -4   5       82.10       77.81     12.51 o
   1  -4   5      260.32      233.04     23.09 o
   2  -4   5     2336.31     2469.71     51.55 o
   3  -4   5       25.00       25.37     15.14 o
   4  -4   5      349.65      393.60     24.84 o
   5  -4   5       35.98       56.98     23.37 o
   6  -4   5      103.87      147.88     29.09 o
   7  -4   5       19.71        0.00     47.39 o
   8  -4   5     2941.43     2700.40    103.24 o
   9  -4   5        0.31        0.00     48.09 o
  10  -4   5       24.44       21.06     59.96 o
 -10  -3   5        8.62        8.11    126.53 o
  -9  -3   5      587.10      617.39     57.64 o
  -8  -3   5       76.84       96.82     31.62 o
  -7  -3   5     1346.93     1312.14     62.96 o
  -6  -3   5        3.25        0.00     21.05 o
  -5  -3   5       34.34       44.45     12.83 o
  -4  -3   5      127.86      155.51     17.09 o
  -3  -3   5      519.15      488.51     21.55 o
  -2  -3   5      806.19      718.23     20.55 o
  -1  -3   5     1304.18     1487.10     31.50 o
   0  -3   5     1698.12     1912.16     39.87 o
   1  -3   5        9.77       24.24     10.09 o
   2  -3   5       39.86       29.68     11.42 o
   3  -3   5      276.05      293.28     18.63 o
   4  -3   5      968.59     1166.73     36.31 o
   5  -3   5      154.72      155.34     23.63 o
   6  -3   5     1635.30     1620.02     67.66 o
   7  -3   5       35.09        0.00     30.95 o
   8  -3   5        1.56        0.00     37.48 o
   9  -3   5        2.04        0.00     41.20 o
  10  -3   5       79.45       29.20     60.80 o
  11  -3   5       47.93        0.00     65.40 o
 -11  -2   5      817.59      822.69     94.63 o
 -10  -2   5        0.71        0.00    111.93 o
  -9  -2   5      117.32      103.45     91.65 o
  -8  -2   5        9.08       46.53     27.39 o
  -7  -2   5      441.90      360.11     27.46 o
  -6  -2   5      825.88      921.56     37.10 o
  -5  -2   5     1042.72      963.34     38.47 o
  -4  -2   5    17896.43    18579.05    343.96 o
  -3  -2   5     2831.47     2990.90     52.88 o
  -2  -2   5      156.63      187.14     10.16 o
  -1  -2   5       79.83      101.34     14.14 o
   0  -2   5      297.83      305.12     14.83 o
   1  -2   5     2102.54     2041.71     40.55 o
   2  -2   5     4932.60     5129.23     86.35 o
   3  -2   5      858.42      972.47     40.64 o
   4  -2   5     1127.59     1124.28     32.11 o
   5  -2   5      311.97      318.45     34.78 o
   6  -2   5       58.09       49.12     23.11 o
   7  -2   5        5.99        0.00     32.62 o
   8  -2   5       42.62       21.66     35.19 o
   9  -2   5        5.29       33.86     45.19 o
  10  -2   5     1933.00     1762.91     99.31 o
  11  -2   5      311.02      292.91     62.58 o
 -11  -1   5        4.05      121.86     86.37 o
 -10  -1   5       60.48      120.74     84.02 o
  -9  -1   5       64.18       91.41     73.93 o
  -8  -1   5     1778.82     1736.08     61.30 o
  -7  -1   5     5509.67     5523.23    122.08 o
  -6  -1   5      124.65      115.86     17.72 o
  -5  -1   5      465.64      415.89     20.88 o
  -4  -1   5      927.65      908.42     24.88 o
  -3  -1   5      266.61      327.01     26.37 o
  -2  -1   5      354.12      394.31     13.18 o
  -1  -1   5    23677.00    25118.06    344.37 o
   0  -1   5   179027.19   159419.77   2136.51 o
   1  -1   5     2355.43     2541.79     46.66 o
   2  -1   5      923.79      934.39     24.45 o
   3  -1   5     2604.47     2588.28     50.63 o
   4  -1   5       86.49       95.06     12.69 o
   5  -1   5     1203.30     1204.72     37.27 o
   6  -1   5     2838.91     2665.71     72.08 o
   7  -1   5      271.14      248.11     45.89 o
   8  -1   5       15.56       29.05     73.76 o
   9  -1   5      131.77       98.76     55.49 o
  10  -1   5       14.66        0.00     75.63 o
  11  -1   5       28.64       84.57     59.43 o
 -11   0   5      517.90      581.07     83.79 o
 -10   0   5       29.62        0.00    115.18 o
  -9   0   5       60.15      125.70     43.90 o
  -8   0   5      670.45      744.66     82.18 o
  -7   0   5        4.56        0.00     20.68 o
  -6   0   5       24.45       18.84     16.91 o
  -5   0   5     1524.31     1584.73     68.84 o
  -4   0   5     1857.11     2025.98     41.57 o
  -3   0   5       64.05       36.76     16.45 o
  -2   0   5     1589.35     1528.06     43.74 o
  -1   0   5     3649.41     3833.02     63.70 o
   0   0   5     3365.81     3392.75     53.03 o
   1   0   5     1069.18     1011.69     21.22 o
   2   0   5     2108.01     2157.94     40.91 o
   3   0   5     5325.85     5163.05     86.06 o
   4   0   5     4834.04     4780.49     77.68 o
   5   0   5      702.09      796.35     29.24 o
   6   0   5       18.27       60.32     28.57 o
   7   0   5     1691.97     1544.08     55.67 o
   8   0   5       23.46       43.85     35.34 o
   9   0   5      381.40      353.00     46.65 o
  10   0   5     1218.68     1038.96     76.46 o
  11   0   5      448.17      289.54     69.20 o
 -11   1   5       28.84      173.29     79.53 o
 -10   1   5       12.33       86.35     83.71 o
  -9   1   5       56.68       43.66     44.05 o
  -8   1   5      558.12      492.99     38.55 o
  -7   1   5      565.79      603.61     61.62 o
  -6   1   5     2148.20     2104.34     59.34 o
  -5   1   5       13.87        8.19     24.82 o
  -4   1   5     2655.77     2778.07     54.36 o
  -3   1   5      658.60      599.58     16.11 o
  -2   1   5        1.20        0.00      5.54 o
  -1   1   5       90.29       96.11      7.59 o
   0   1   5     4397.20     4400.60     71.87 o
   1   1   5        0.63        0.49      6.68 o
   2   1   5       41.75       63.60      9.93 o
   3   1   5        1.71        0.00      8.68 o
   4   1   5      287.86      283.13     17.79 o
   5   1   5       89.14      105.98     15.18 o
   6   1   5      269.00      265.18     33.94 o
   7   1   5      806.33      779.27     45.42 o
   8   1   5     2330.04     2164.18     72.69 o
   9   1   5      153.98      165.52     38.77 o
  10   1   5        0.08        0.00     55.97 o
  11   1   5      118.00      106.64     70.52 o
 -10   2   5       39.97      127.44     97.33 o
  -9   2   5     1553.61     1543.21    119.56 o
  -8   2   5      551.17      496.23     42.19 o
  -7   2   5     1471.19     1418.75     56.90 o
  -6   2   5     1248.86     1130.60     45.06 o
  -5   2   5        6.52        4.97     15.79 o
  -4   2   5      147.69      119.43     13.87 o
  -3   2   5      513.17      479.74     25.57 o
  -2   2   5    14665.89    14842.90    225.16 o
  -1   2   5       30.08       47.08      6.83 o
   0   2   5     5418.31     5557.01     89.24 o
   1   2   5     1420.49     1530.28     30.63 o
   2   2   5      274.99      284.42     12.39 o
   3   2   5       98.25       83.69     16.56 o
   4   2   5      335.94      295.67     14.64 o
   5   2   5      715.90      732.55     24.42 o
   6   2   5     6860.66     7150.70    208.64 o
   7   2   5      617.98      611.88     38.16 o
   8   2   5     1046.87     1051.84     52.97 o
   9   2   5      275.15      287.87     44.10 o
  10   2   5        2.44        5.78     57.90 o
  11   2   5       12.63       71.81     90.08 o
 -10   3   5       34.10        0.00     88.12 o
  -9   3   5       13.30       35.68     49.80 o
  -8   3   5       28.63       28.69     44.99 o
  -7   3   5     2977.96     2895.93     83.07 o
  -6   3   5        7.74        0.00     36.29 o
  -5   3   5      909.16      921.47     41.53 o
  -4   3   5     7474.50     8166.87    229.96 o
  -3   3   5     1129.99     1181.22     28.47 o
  -2   3   5     3575.50     3786.40     61.33 o
  -1   3   5      967.01      942.31     22.40 o
   0   3   5      674.45      687.17     20.24 o
   1   3   5       25.62       21.85      8.34 o
   2   3   5      346.78      311.75     16.21 o
   3   3   5       58.08       70.29      7.03 o
   4   3   5      642.33      752.03     21.80 o
   5   3   5     1521.55     1384.46     39.71 o
   6   3   5        1.99        0.00     16.39 o
   7   3   5        9.93       37.45     24.02 o
   8   3   5      291.13      311.16     30.21 o
   9   3   5      200.33      193.66     39.47 o
  10   3   5        5.44        0.00     45.67 o
  11   3   5        8.49       34.07    139.51 o
 -10   4   5        5.27        0.00     94.63 o
  -9   4   5       15.62       74.31     56.15 o
  -8   4   5      421.74      494.84     71.87 o
  -7   4   5      237.77      284.97     46.29 o
  -6   4   5      541.49      549.69     38.07 o
  -5   4   5     1086.46     1132.28     49.97 o
  -4   4   5      476.26      417.28     25.63 o
  -3   4   5      124.11      134.65     14.58 o
  -2   4   5      506.52      640.74     21.46 o
  -1   4   5       53.17       42.99     11.02 o
   0   4   5     2921.70     3109.75     52.36 o
   1   4   5      917.43     1081.89     27.82 o
   2   4   5     4317.27     4673.10     79.85 o
   3   4   5     5183.77     5241.33     91.77 o
   4   4   5        9.65       18.70     24.12 o
   5   4   5      233.03      291.86     25.09 o
   6   4   5     1636.68     1601.81     78.87 o
   7   4   5     1781.22     1823.40     59.29 o
   8   4   5     2449.59     2417.04    110.05 o
   9   4   5      438.66      426.74     51.68 o
  10   4   5      119.72      109.45     46.70 o
  11   4   5       72.77       68.41     87.30 o
 -10   5   5       32.62        0.00     68.07 o
  -9   5   5       45.46        0.00     54.81 o
  -8   5   5      582.96      649.91     64.50 o
  -7   5   5      655.09      820.47     93.97 o
  -6   5   5      516.87      490.06     47.66 o
  -5   5   5       46.61       58.02     31.09 o
  -4   5   5     2035.57     2209.25     62.60 o
  -3   5   5       88.35       95.54     16.49 o
  -2   5   5      465.42      468.56     24.17 o
  -1   5   5      745.43      646.79     26.74 o
   0   5   5      194.04      212.67     17.09 o
   1   5   5      119.64      116.36     12.28 o
   2   5   5      523.87      536.31     22.60 o
   3   5   5     1884.24     2043.46     46.00 o
   4   5   5     2122.83     1835.84     44.21 o
   5   5   5      417.28      419.05     27.32 o
   6   5   5      686.92      769.98     41.28 o
   7   5   5      629.47      553.42     37.93 o
   8   5   5      373.49      406.36     37.74 o
   9   5   5      220.40      195.58     44.75 o
  10   5   5       53.88       34.95     70.52 o
  11   5   5      294.74      123.86    108.69 o
  -9   6   5       60.24       29.76     83.22 o
  -8   6   5        4.78        0.00     51.28 o
  -7   6   5     1618.01     1831.86     91.35 o
  -6   6   5      308.55      311.15     46.69 o
  -5   6   5      332.07      312.07     35.56 o
  -4   6   5     2224.79     2240.58     89.21 o
  -3   6   5     1224.22     1159.28     53.32 o
  -2   6   5      230.56      252.71     24.59 o
  -1   6   5      554.75      490.47     26.32 o
   0   6   5       50.02       38.75     13.45 o
   1   6   5     6027.26     6242.10    106.80 o
   2   6   5     7710.60     8515.24    139.60 o
   3   6   5     1072.01     1064.69     43.21 o
   4   6   5      370.53      359.11     27.24 o
   5   6   5      138.32      138.29     18.99 o
   6   6   5       23.44       18.21     23.52 o
   7   6   5      431.42      407.62     36.39 o
   8   6   5       78.73        0.00    183.31 o
   9   6   5     1238.76     1255.70     82.62 o
  10   6   5      362.18      290.49     77.56 o
  -9   7   5      728.01      855.86     73.87 o
  -8   7   5        1.01        0.00     63.58 o
  -7   7   5        4.42       11.79     51.52 o
  -6   7   5      242.78      236.23     48.34 o
  -5   7   5       66.11       36.04     41.31 o
  -4   7   5      204.88      198.74     37.93 o
  -3   7   5      308.05      353.40     29.72 o
  -2   7   5        4.71       12.32     22.90 o
  -1   7   5        0.67        5.54     18.46 o
   0   7   5       38.47       48.40     16.25 o
   1   7   5     2863.03     2799.34     59.90 o
   2   7   5       39.26       46.79     18.10 o
   3   7   5      383.47      383.62     24.29 o
   4   7   5      327.25      354.73     29.77 o
   5   7   5       66.83       72.44     22.01 o
   6   7   5       39.00       51.01     35.16 o
   7   7   5      245.41      268.12     34.87 o
   8   7   5      363.95      402.33     70.74 o
   9   7   5      615.27      773.23     88.96 o
  10   7   5      265.48      364.81     85.97 o
  -8   8   5       32.15        0.00     64.46 o
  -7   8   5       12.59        0.00     53.60 o
  -6   8   5       59.51      162.19     46.28 o
  -5   8   5      296.64      263.87     38.07 o
  -4   8   5     3798.91     3715.95     96.82 o
  -3   8   5       19.61       35.80     23.81 o
  -2   8   5      375.86      373.76     28.56 o
  -1   8   5      213.66      241.95     26.69 o
   0   8   5       43.37       28.21     20.79 o
   1   8   5     2313.26     2179.43     53.12 o
   2   8   5       33.52       45.37     19.58 o
   3   8   5        1.18        0.00     22.71 o
   4   8   5      345.58      348.28     30.54 o
   5   8   5      565.64      567.77     37.80 o
   6   8   5       68.25       30.49     27.18 o
   7   8   5       50.50      108.41     49.64 o
   8   8   5        0.03        0.00     45.53 o
   9   8   5       14.36       51.91    128.15 o
  10   8   5      681.95      766.11    105.00 o
  -8   9   5       45.84       90.84    139.51 o
  -7   9   5       94.52       20.28     79.15 o
  -6   9   5       75.94      105.77     51.13 o
  -5   9   5      403.99      483.83     70.25 o
  -4   9   5       82.47      135.21     62.84 o
  -3   9   5      387.37      422.08     34.98 o
  -2   9   5       72.27       16.01     24.94 o
  -1   9   5       94.97      131.58     24.82 o
   0   9   5        0.23       14.45     22.40 o
   1   9   5     2226.98     2226.51     61.61 o
   2   9   5      796.74      705.36     35.82 o
   3   9   5      276.78      262.42     32.21 o
   4   9   5       12.45       25.05     28.51 o
   5   9   5      113.00       91.00     29.82 o
   6   9   5       60.46       47.95     30.41 o
   7   9   5        8.00        1.09     67.80 o
   8   9   5      138.36      206.40     64.70 o
   9   9   5      468.63      544.44     91.56 o
  -7  10   5      107.70      215.79     98.57 o
  -6  10   5       52.84      118.42    115.18 o
  -5  10   5       77.11      133.23     85.98 o
  -4  10   5        1.18        0.00     36.29 o
  -3  10   5        2.59       22.25     33.08 o
  -2  10   5        7.53        0.00     27.43 o
  -1  10   5     2903.62     2767.24     67.06 o
   0  10   5       57.13       51.04     23.73 o
   1  10   5       61.74       75.26     26.60 o
   2  10   5       84.21      122.99     34.14 o
   3  10   5       11.72        0.00     30.08 o
   4  10   5      305.89      264.30     38.83 o
   5  10   5     1791.83     1771.59     73.57 o
   6  10   5      294.74      353.05     38.93 o
   7  10   5      142.11      146.97     45.42 o
   8  10   5        0.19       81.74     50.66 o
  -6  11   5       55.50       43.21     88.82 o
  -5  11   5        0.17       61.35     73.39 o
  -4  11   5      425.33      576.37     90.04 o
  -3  11   5       50.26      100.58     94.09 o
  -2  11   5       14.26        0.00     96.52 o
  -1  11   5       64.30       33.39     34.31 o
   0  11   5       33.01       17.18     34.95 o
   1  11   5       15.94        0.00     51.90 o
   2  11   5      134.51       93.35     41.64 o
   3  11   5      556.33      591.21     51.29 o
   4  11   5        0.61        0.00     37.34 o
   5  11   5       63.62       96.41     45.18 o
   6  11   5       32.07       37.92     40.33 o
   7  11   5      217.35      216.15     48.51 o
  -5  12   5        0.95       92.98     91.69 o
  -4  12   5        0.25        6.11     78.07 o
  -3  12   5        5.39       10.40     67.04 o
  -2  12   5       51.06       10.22    156.54 o
  -1  12   5       76.47      116.80    102.20 o
   0  12   5       54.91       89.05    105.44 o
   1  12   5       29.47       76.74     56.32 o
   2  12   5       19.53        0.00     78.92 o
   3  12   5      139.72      118.83     51.28 o
   4  12   5       78.74      178.42     58.11 o
   5  12   5      146.24      135.63    139.08 o
   6  12   5       97.88      150.24     50.62 o
  -3  13   5      235.56       10.42     79.42 o
  -2  13   5        4.68       56.66     77.77 o
  -1  13   5        0.53       42.92     78.07 o
   0  13   5       57.64       88.76    163.03 o
   1  13   5       32.40       86.13     72.74 o
   2  13   5       59.42       79.49     97.33 o
   3  13   5       69.65        0.00     72.16 o
   4  13   5       19.00       57.05     60.29 o
   5  13   5      174.58      271.58    127.48 o
   0  14   5      131.78      153.58    195.47 o
   1  14   5      245.22      461.04    141.94 o
   2  14   5       10.05        0.00    109.50 o
  -4 -12   6      276.36      311.99     82.61 o
  -3 -12   6       12.44       58.92     75.91 o
  -2 -12   6       32.90      189.58    114.37 o
  -1 -12   6       17.01        0.00     78.92 o
   0 -12   6      577.39      652.96    104.95 o
   1 -12   6      143.63      192.35    112.74 o
   2 -12   6        0.97        0.00     81.42 o
   3 -12   6       36.90       71.87    115.18 o
  -5 -11   6      742.64      701.16     62.86 o
  -4 -11   6       83.70       80.35     46.21 o
  -3 -11   6        6.31        0.00     41.59 o
  -2 -11   6      425.81      496.95     79.22 o
  -1 -11   6       20.96        0.00    152.49 o
   0 -11   6       18.34        0.00    100.58 o
   1 -11   6      489.43      344.22     86.82 o
   2 -11   6      457.30      514.82     94.69 o
   3 -11   6      294.63      342.54     96.80 o
   4 -11   6     1966.17     2269.62    307.41 o
   5 -11   6       73.30        0.00    159.79 o
  -7 -10   6      133.83      117.03     61.65 o
  -6 -10   6      495.87      542.22     64.41 o
  -5 -10   6      105.35      179.13     60.28 o
  -4 -10   6       43.17       57.58     41.71 o
  -3 -10   6      177.77      243.75     45.37 o
  -2 -10   6       49.32       91.92     48.23 o
  -1 -10   6       75.26       74.22     33.24 o
   0 -10   6      436.47      469.35     63.21 o
   1 -10   6       24.15        0.00     60.15 o
   2 -10   6      260.41      230.35     78.00 o
   3 -10   6      143.01       94.09     67.68 o
   4 -10   6      165.13      125.01     79.90 o
   5 -10   6      119.93      160.00    118.42 o
   6 -10   6        0.68        0.00     82.16 o
  -7  -9   6       39.55       11.82     58.97 o
  -6  -9   6        1.03       16.41     46.34 o
  -5  -9   6      549.49      564.02     56.61 o
  -4  -9   6      155.16      208.92     42.48 o
  -3  -9   6       10.70        0.00     35.83 o
  -2  -9   6     1458.40     1444.65     78.44 o
  -1  -9   6       11.78       61.83     31.60 o
   0  -9   6       21.10       35.61     25.72 o
   1  -9   6        7.81        0.00     85.17 o
   2  -9   6      216.07      201.96     60.79 o
   3  -9   6     1663.35     1708.31    115.17 o
   4  -9   6       40.00        7.80    128.96 o
   5  -9   6     2903.96     3101.22    172.65 o
   6  -9   6      144.99      119.72    126.53 o
   7  -9   6      259.93      141.27     80.67 o
  -8  -8   6       92.40      166.00     75.26 o
  -7  -8   6     1638.45     1909.10     98.86 o
  -6  -8   6      190.52      180.79     49.62 o
  -5  -8   6      135.99      128.52     39.72 o
  -4  -8   6      594.71      609.77     49.15 o
  -3  -8   6      210.53      207.89     36.93 o
  -2  -8   6        0.04       57.31     30.51 o
  -1  -8   6     1019.81     1018.19     53.16 o
   0  -8   6      237.47      264.52     29.05 o
   1  -8   6       15.47       10.79     19.88 o
   2  -8   6      418.95      365.44    100.58 o
   3  -8   6       31.30        0.00     49.65 o
   4  -8   6      511.25      419.25     67.04 o
   5  -8   6        0.16        0.00     64.62 o
   6  -8   6       21.59       66.20     65.59 o
   7  -8   6       63.09       53.53    116.80 o
   8  -8   6       18.61       22.07    165.46 o
  -9  -7   6       10.03      110.61     73.37 o
  -8  -7   6      325.70      344.79     60.93 o
  -7  -7   6       20.57        9.44     48.25 o
  -6  -7   6      138.88      134.08     75.19 o
  -5  -7   6        2.48       73.66     48.33 o
  -4  -7   6      175.35      146.21     32.36 o
  -3  -7   6     3985.26     3872.39    104.58 o
  -2  -7   6        0.07        0.00     23.60 o
  -1  -7   6     1526.35     1731.28     59.92 o
   0  -7   6      299.92      327.80     29.09 o
   1  -7   6       76.56       77.85     22.71 o
   2  -7   6        6.84       38.70     18.90 o
   3  -7   6      153.34      169.06     17.39 o
   4  -7   6      471.79      494.22     36.53 o
   5  -7   6     1854.63     1790.25     63.31 o
   6  -7   6      480.64      559.12     54.31 o
   7  -7   6      360.86      349.19     56.84 o
   8  -7   6       34.14       38.31     75.47 o
   9  -7   6      108.17       70.27     94.62 o
  -9  -6   6       47.06       62.55    155.73 o
  -8  -6   6      586.44      465.92     53.79 o
  -7  -6   6      269.59      273.04     45.53 o
  -6  -6   6       62.43       85.79     29.77 o
  -5  -6   6        3.70       10.67     29.70 o
  -4  -6   6      683.29      588.95     41.52 o
  -3  -6   6       47.92       65.52     26.70 o
  -2  -6   6       98.30      142.54     19.57 o
  -1  -6   6       99.92      111.83     23.35 o
   0  -6   6      252.03      286.95     25.08 o
   1  -6   6     1362.42     1369.52     45.24 o
   2  -6   6     1373.13     1550.06     48.85 o
   3  -6   6        5.08       30.91     18.16 o
   4  -6   6     1955.76     1879.36     58.16 o
   5  -6   6      291.75      384.16     34.85 o
   6  -6   6     1161.51     1083.03     62.32 o
   7  -6   6       61.09       24.19     44.16 o
   8  -6   6        6.19       63.93     70.20 o
   9  -6   6        9.75        3.12     83.77 o
 -10  -5   6       30.32       83.11    125.72 o
  -9  -5   6      178.09      301.71     98.11 o
  -8  -5   6       31.55       39.64     63.31 o
  -7  -5   6      921.74      994.62     98.60 o
  -6  -5   6     1460.35     1452.50     58.68 o
  -5  -5   6      573.46      643.26     38.20 o
  -4  -5   6       62.94       21.76     21.46 o
  -3  -5   6      378.80      389.65     26.18 o
  -2  -5   6       70.93       66.41     15.46 o
  -1  -5   6      114.31      144.74     18.97 o
   0  -5   6      892.92      880.86     46.40 o
   1  -5   6      217.69      316.41     22.93 o
   2  -5   6       15.76       21.62     16.15 o
   3  -5   6      921.90      872.59     38.82 o
   4  -5   6        9.97        0.00     19.05 o
   5  -5   6       93.63       86.26     27.22 o
   6  -5   6      131.02      116.41     33.12 o
   7  -5   6     1267.11     1170.90     71.10 o
   8  -5   6      122.52       91.97     46.39 o
   9  -5   6       62.27      118.10     53.98 o
  10  -5   6      102.07       68.72     63.16 o
 -10  -4   6       22.43       45.26    194.66 o
  -9  -4   6     1572.89     1723.64    135.63 o
  -8  -4   6      375.78      463.68     56.35 o
  -7  -4   6        5.76        1.52     25.37 o
  -6  -4   6       92.75       93.30     22.56 o
  -5  -4   6      354.37      391.64     27.69 o
  -4  -4   6        4.18        0.00     21.25 o
  -3  -4   6     2658.31     2690.73     62.79 o
  -2  -4   6     4158.62     4019.90     69.15 o
  -1  -4   6      746.89      738.17     30.65 o
   0  -4   6      121.48      132.77     15.03 o
   1  -4   6       26.76       14.75     12.95 o
   2  -4   6        1.07        3.25     14.60 o
   3  -4   6      403.35      390.78     25.20 o
   4  -4   6      311.33      317.93     24.72 o
   5  -4   6     1270.99     1239.97     54.07 o
   6  -4   6        7.62       20.56     30.82 o
   7  -4   6        0.13        0.00     36.38 o
   8  -4   6      217.28      205.03     44.52 o
   9  -4   6       27.40       44.11     51.37 o
  10  -4   6       19.81       14.72     59.24 o
 -10  -3   6       57.54        0.81     86.03 o
  -9  -3   6       37.51        0.00     77.87 o
  -8  -3   6       49.00      101.57     23.00 o
  -7  -3   6       25.83       23.77     19.90 o
  -6  -3   6       20.68       39.23     18.58 o
  -5  -3   6     1032.73     1048.16     63.92 o
  -4  -3   6      110.23       86.41     14.74 o
  -3  -3   6      270.37      314.09     19.88 o
  -2  -3   6        3.93       10.06      9.44 o
  -1  -3   6      592.57      624.82     23.26 o
   0  -3   6      599.64      693.57     27.19 o
   1  -3   6      384.01      411.12     20.07 o
   2  -3   6     1989.08     2081.11     45.91 o
   3  -3   6      336.17      426.37     25.50 o
   4  -3   6      780.82      962.82     38.53 o
   5  -3   6      169.67      158.02     26.24 o
   6  -3   6        1.76        0.00     27.98 o
   7  -3   6        0.93        0.00     48.54 o
   8  -3   6      617.44      623.63     54.19 o
   9  -3   6        6.39        7.78     42.64 o
  10  -3   6        2.17       73.35     53.72 o
  11  -3   6        2.86       34.11    104.37 o
 -10  -2   6      120.49       55.24     81.46 o
  -9  -2   6      536.23      486.31     86.79 o
  -8  -2   6        7.86        3.92     27.86 o
  -7  -2   6        6.51       41.83     16.42 o
  -6  -2   6      332.80      356.92     18.74 o
  -5  -2   6      477.80      536.27     52.54 o
  -4  -2   6       52.25       80.43     19.90 o
  -3  -2   6     1771.58     1945.27     44.66 o
  -2  -2   6       41.93       56.72     11.73 o
  -1  -2   6     5884.22     6249.32    102.37 o
   0  -2   6    16230.79    17354.62    243.22 o
   1  -2   6      555.34      550.53     20.83 o
   2  -2   6      156.01      217.53     15.44 o
   3  -2   6      165.71      192.61     16.71 o
   4  -2   6       89.69       94.84     16.86 o
   5  -2   6       52.81       76.92     18.91 o
   6  -2   6     1088.24     1116.52     48.91 o
   7  -2   6      860.97      892.52     92.84 o
   8  -2   6      932.10      845.20     61.18 o
   9  -2   6        0.05        0.00     43.45 o
  10  -2   6       16.43        0.41     60.83 o
  11  -2   6       30.18        0.00     83.55 o
 -10  -1   6      315.83      308.89     95.35 o
  -9  -1   6        0.46        0.00     77.87 o
  -8  -1   6       39.08        7.26     25.20 o
  -7  -1   6       72.13       55.18     23.88 o
  -6  -1   6        0.10       10.48     14.94 o
  -5  -1   6     4578.88     4848.38    168.62 o
  -4  -1   6     8378.77     8153.16    244.32 o
  -3  -1   6     4155.52     4520.41    104.02 o
  -2  -1   6      290.44      308.36     12.06 o
  -1  -1   6      547.33      487.24     17.25 o
   0  -1   6      788.87      840.94     23.20 o
   1  -1   6     3172.92     3635.99     59.01 o
   2  -1   6      522.75      572.55     21.00 o
   3  -1   6     4339.29     4298.36     82.81 o
   4  -1   6     6409.05     6376.92    159.72 o
   5  -1   6     3593.21     3892.91     75.80 o
   6  -1   6     1198.33     1234.74     48.17 o
   7  -1   6      406.17      436.25     43.02 o
   8  -1   6      253.88      256.07     36.00 o
   9  -1   6        6.02        1.09     38.35 o
  10  -1   6      798.51      813.43    108.04 o
  11  -1   6      649.78      612.76     69.27 o
 -10   0   6        3.58        0.00     87.15 o
  -9   0   6       54.06       89.77     73.18 o
  -8   0   6      105.30       92.56     28.83 o
  -7   0   6     1797.74     1941.62     57.46 o
  -6   0   6     2475.13     2537.22     62.17 o
  -5   0   6      427.51      453.88     23.29 o
  -4   0   6      375.35      345.81     41.76 o
  -3   0   6       86.16       94.40     19.41 o
  -2   0   6      314.67      317.51     38.63 o
  -1   0   6       45.32       69.62      8.38 o
   0   0   6      235.84      229.68     11.65 o
   1   0   6     1481.70     1419.91     28.43 o
   2   0   6       55.81       81.39      8.81 o
   3   0   6     4253.11     4504.86     77.65 o
   4   0   6      261.05      267.52     17.49 o
   5   0   6      330.81      294.62     22.66 o
   6   0   6      388.84      363.53     27.33 o
   7   0   6     1047.35     1046.91     48.22 o
   8   0   6      710.20      681.23     47.31 o
   9   0   6      328.27      269.15     43.05 o
  10   0   6     2165.91     1858.47     96.42 o
  11   0   6       22.42        0.00     82.45 o
 -10   1   6      130.24      221.76     97.00 o
  -9   1   6       30.01      108.16     44.54 o
  -8   1   6     2065.91     1957.82     70.27 o
  -7   1   6      895.95      890.21     41.43 o
  -6   1   6      285.30      340.00     28.37 o
  -5   1   6      591.84      604.48     37.70 o
  -4   1   6     4596.84     4478.52     87.40 o
  -3   1   6     2514.95     2680.46     64.45 o
  -2   1   6     1409.40     1413.10     26.87 o
  -1   1   6     2761.51     2956.45     52.60 o
   0   1   6      443.09      415.58     15.91 o
   1   1   6     2358.27     2437.37     41.25 o
   2   1   6      165.66      153.84     10.10 o
   3   1   6       41.21       35.19      7.79 o
   4   1   6     1502.50     1388.37     32.49 o
   5   1   6      895.42      749.50     60.64 o
   6   1   6      324.37      279.85     22.60 o
   7   1   6      212.91      230.76     26.12 o
   8   1   6      509.12      528.70     37.26 o
   9   1   6      121.86      192.03     64.38 o
  10   1   6      438.54      509.20     85.64 o
  11   1   6       29.13        0.00     78.57 o
 -10   2   6      265.94      499.80    102.54 o
  -9   2   6      173.81      188.32     51.29 o
  -8   2   6      598.18      646.17     54.00 o
  -7   2   6     1433.64     1399.39     91.55 o
  -6   2   6       62.86       41.73     22.11 o
  -5   2   6     1740.70     1693.97     49.46 o
  -4   2   6       87.54      101.73     14.13 o
  -3   2   6      448.79      405.24     32.41 o
  -2   2   6       33.51       27.77      8.35 o
  -1   2   6       81.31      112.71     10.20 o
   0   2   6     8451.19     8656.08    135.48 o
   1   2   6      114.62      104.29     10.95 o
   2   2   6    15824.52    15792.54    238.10 o
   3   2   6     1007.47      972.23     39.12 o
   4   2   6      725.09      728.31     33.56 o
   5   2   6      444.18      419.09     16.55 o
   6   2   6       50.57       35.82     13.53 o
   7   2   6      288.13      298.39     25.94 o
   8   2   6     1215.88     1183.40     65.80 o
   9   2   6     1181.06     1177.49     70.14 o
  10   2   6       23.66       32.59     66.57 o
  11   2   6        9.92        0.00     98.95 o
 -10   3   6       61.67       45.30     92.89 o
  -9   3   6      122.23      180.86     59.22 o
  -8   3   6      992.43     1049.54     73.93 o
  -7   3   6     5673.70     5820.40    134.26 o
  -6   3   6       29.61       43.98     23.50 o
  -5   3   6      973.47      963.29     40.49 o
  -4   3   6      734.28      775.32     27.19 o
  -3   3   6       96.78      124.54     13.04 o
  -2   3   6     5027.82     5366.45     90.97 o
  -1   3   6       53.17       51.37      8.74 o
   0   3   6      652.93      658.11     21.09 o
   1   3   6     3024.00     3100.94     55.87 o
   2   3   6        4.76        0.00      8.13 o
   3   3   6     1431.83     1328.98     46.29 o
   4   3   6      205.09      225.27     28.70 o
   5   3   6       44.34       38.33     13.11 o
   6   3   6     1279.61     1220.07     38.45 o
   7   3   6       60.16       54.20     19.95 o
   8   3   6        3.49       60.16     30.00 o
   9   3   6      342.58      342.60     50.54 o
  10   3   6       50.57      141.31     53.49 o
  11   3   6       30.85        0.00     77.37 o
 -10   4   6      130.07      102.61    143.56 o
  -9   4   6      105.23      100.42     57.54 o
  -8   4   6        0.04       52.64     45.61 o
  -7   4   6      361.06      452.74     40.73 o
  -6   4   6     1820.16     1821.83     63.76 o
  -5   4   6      378.77      355.50     32.19 o
  -4   4   6     2593.96     2625.21     59.61 o
  -3   4   6      448.17      555.61     29.63 o
  -2   4   6       25.36       22.44     12.08 o
  -1   4   6     1298.34     1221.27     29.25 o
   0   4   6        5.81        0.00      9.79 o
   1   4   6      708.86      726.06     26.72 o
   2   4   6      168.14      165.82     14.12 o
   3   4   6    24063.57    24445.34    366.30 o
   4   4   6      573.77      579.56     42.54 o
   5   4   6       60.90       90.87     13.35 o
   6   4   6     1228.62     1221.86     53.95 o
   7   4   6      296.48      305.71     26.06 o
   8   4   6        0.64        8.48     26.93 o
   9   4   6       37.20       92.31     65.04 o
  10   4   6       39.09      207.04     70.54 o
  11   4   6       51.63       37.17     78.32 o
 -10   5   6        7.43        0.00     93.76 o
  -9   5   6       54.76      263.11     80.57 o
  -8   5   6       27.10        0.00     49.80 o
  -7   5   6     1167.76     1142.18    115.12 o
  -6   5   6      472.97      428.65     49.51 o
  -5   5   6       51.64       51.67     23.53 o
  -4   5   6      151.83      171.48     20.92 o
  -3   5   6      564.60      593.10     27.42 o
  -2   5   6       54.67       36.67     17.96 o
  -1   5   6      219.16      237.85     19.16 o
   0   5   6     2133.56     2159.53     42.73 o
   1   5   6    10967.15    11489.16    180.34 o
   2   5   6      114.24      180.57     16.90 o
   3   5   6     1546.88     1560.71     46.93 o
   4   5   6       73.65       85.01     15.35 o
   5   5   6       43.61       29.14     17.17 o
   6   5   6     1804.76     1814.72     77.03 o
   7   5   6     2534.16     2471.90    136.27 o
   8   5   6      135.31       88.71     30.00 o
   9   5   6        3.66       22.59     71.38 o
  10   5   6     1308.00     1589.76    124.02 o
  11   5   6        6.84       12.19     81.92 o
  -9   6   6      105.51      219.11     67.46 o
  -8   6   6      179.77      202.71     59.31 o
  -7   6   6      730.23      645.88     62.65 o
  -6   6   6      117.27       86.68     41.26 o
  -5   6   6       53.80        8.42     35.25 o
  -4   6   6      290.59      277.32     30.66 o
  -3   6   6       30.70       57.37     21.84 o
  -2   6   6        5.12       37.38     18.89 o
  -1   6   6     1197.76     1084.40     39.72 o
   0   6   6      872.82      945.05     31.30 o
   1   6   6      779.70      811.15     29.45 o
   2   6   6      125.45      120.39     18.85 o
   3   6   6      654.80      661.35     32.96 o
   4   6   6      178.81      197.31     21.62 o
   5   6   6     1266.40     1347.49     40.84 o
   6   6   6      141.99      165.85     24.76 o
   7   6   6       10.39        0.00     25.97 o
   8   6   6      303.67      418.39     46.23 o
   9   6   6      287.08      320.48     50.97 o
  10   6   6      243.51      295.84     89.22 o
  -9   7   6      140.89       70.70     73.63 o
  -8   7   6        0.17       29.67     59.96 o
  -7   7   6       54.88       11.28     60.66 o
  -6   7   6        2.96        0.00     42.37 o
  -5   7   6        2.02       57.78     38.41 o
  -4   7   6     1369.96     1314.71     58.30 o
  -3   7   6     2909.28     2881.33    102.09 o
  -2   7   6      281.61      255.70     31.38 o
  -1   7   6        0.03        3.92     18.23 o
   0   7   6       94.80       89.08     19.48 o
   1   7   6     5170.49     4805.81    123.81 o
   2   7   6     1232.82     1156.96     39.32 o
   3   7   6      712.56      669.96     47.53 o
   4   7   6       17.42        0.00     24.26 o
   5   7   6      524.82      583.02     32.34 o
   6   7   6        6.50        0.00     25.63 o
   7   7   6      470.27      471.40     39.00 o
   8   7   6        0.02        0.00     47.97 o
   9   7   6      404.62      407.62     79.74 o
  10   7   6        6.94       81.16     79.50 o
  -8   8   6        8.00        0.00     64.86 o
  -7   8   6       63.03       13.59     55.19 o
  -6   8   6      167.14       59.39     71.65 o
  -5   8   6     1418.85     1480.22     96.54 o
  -4   8   6        3.27       62.14     34.74 o
  -3   8   6      407.68      435.10     34.65 o
  -2   8   6     1279.37     1321.78     51.12 o
  -1   8   6       73.74       51.56     22.78 o
   0   8   6      563.51      635.12     43.08 o
   1   8   6     8747.15     8723.79    226.65 o
   2   8   6      422.82      379.95     27.21 o
   3   8   6      264.48      281.27     32.83 o
   4   8   6      385.27      385.91     35.42 o
   5   8   6       29.72        1.54     23.67 o
   6   8   6        2.75        0.00     24.71 o
   7   8   6       11.39       39.85     39.68 o
   8   8   6      682.87      695.56     81.11 o
   9   8   6       23.66        4.56     98.95 o
  10   8   6        0.11      115.18     88.19 o
  -8   9   6        2.12        0.00     96.98 o
  -7   9   6       84.92      188.08    124.67 o
  -6   9   6      318.79      289.99     84.03 o
  -5   9   6      174.84      186.91     47.75 o
  -4   9   6        0.34        0.00     38.94 o
  -3   9   6      238.31      231.62     32.09 o
  -2   9   6      732.91      662.17     40.24 o
  -1   9   6     2575.06     2666.35     75.16 o
   0   9   6        2.53        0.00     23.25 o
   1   9   6      237.78      210.88     26.69 o
   2   9   6     2885.15     2983.09     78.02 o
   3   9   6     4680.23     4640.74    114.54 o
   4   9   6      997.94      914.26     53.18 o
   5   9   6     2116.43     1995.98     73.05 o
   6   9   6      428.00      494.66     42.06 o
   7   9   6      168.21      223.89     79.92 o
   8   9   6      149.09      101.21     54.98 o
   9   9   6       54.52       45.71     74.42 o
  -7  10   6      275.87      324.56     96.77 o
  -6  10   6       91.48       17.48    129.78 o
  -5  10   6      547.80      512.88     98.95 o
  -4  10   6      158.58      184.78     46.85 o
  -3  10   6        4.56       28.34     39.41 o
  -2  10   6      117.77      156.22     66.42 o
  -1  10   6      288.95      285.09     32.72 o
   0  10   6     1406.49     1378.46     52.78 o
   1  10   6     1112.58      960.84     49.46 o
   2  10   6       98.21       26.05     42.12 o
   3  10   6     1497.45     1477.33     64.56 o
   4  10   6        9.48        0.00     32.21 o
   5  10   6      415.97      421.36     42.63 o
   6  10   6      114.51      102.16     38.33 o
   7  10   6       70.01      134.71     45.02 o
   8  10   6       26.48       18.85     53.96 o
  -6  11   6       53.39        0.00     94.63 o
  -5  11   6       64.98      230.04     85.40 o
  -4  11   6      554.03      593.72    121.66 o
  -3  11   6       91.67      106.69     67.04 o
  -2  11   6       31.47        0.53     47.63 o
  -1  11   6      508.71      509.30     44.81 o
   0  11   6       47.24       47.58     36.07 o
   1  11   6      294.67      311.58     43.79 o
   2  11   6      160.03      212.52     47.10 o
   3  11   6       23.97        0.00     35.73 o
   4  11   6       42.05       29.55     59.00 o
   5  11   6        8.83       24.67     41.23 o
   6  11   6       37.68       48.86     41.72 o
   7  11   6       10.51       31.16     47.10 o
  -5  12   6       56.24      232.43    144.38 o
  -4  12   6       94.09      155.91     81.07 o
  -3  12   6      488.50      555.10     92.57 o
  -2  12   6       21.41      104.31     68.80 o
  -1  12   6       43.11      181.69     95.71 o
   0  12   6       22.17        0.00    108.69 o
   1  12   6       12.06       25.81     44.32 o
   2  12   6       37.89       78.33     65.88 o
   3  12   6     1401.73     1418.93     89.12 o
   4  12   6      722.98      705.52     59.12 o
   5  12   6       15.80       78.85     48.07 o
   6  12   6       14.58       98.15     48.89 o
  -3  13   6       23.70      125.07     93.87 o
  -2  13   6      143.72        0.00     79.49 o
  -1  13   6       10.44        0.00     72.19 o
   0  13   6       14.66      177.11     85.98 o
   1  13   6      627.08      687.95     88.30 o
   2  13   6       56.84       39.02     90.03 o
   3  13   6       16.18       28.07     70.68 o
   4  13   6        0.20       11.67     63.08 o
   5  13   6        0.78       61.73     59.89 o
   1  14   6       33.70        7.86     85.94 o
  -3 -12   7      146.28       59.44     76.70 o
  -2 -12   7       60.48        0.00     75.76 o
  -1 -12   7       25.66        0.00     98.98 o
   0 -12   7        5.18        0.00     80.81 o
   1 -12   7        4.38       77.29     93.87 o
   2 -12   7        0.30      153.12     96.33 o
  -5 -11   7      169.13       58.23     83.72 o
  -4 -11   7        5.33        7.72     53.17 o
  -3 -11   7      193.63      261.85     57.02 o
  -2 -11   7      852.15      798.47    103.69 o
  -1 -11   7      445.34      593.47    102.01 o
   0 -11   7     1046.59     1111.48    144.38 o
   1 -11   7      193.08      148.22     77.27 o
   2 -11   7        0.12       63.58     88.89 o
   3 -11   7       14.49       28.57     80.27 o
   4 -11   7      295.73      361.09     93.72 o
   5 -11   7       68.24      164.58    197.91 o
  -6 -10   7        4.74       58.30     58.36 o
  -5 -10   7      116.35      119.19     51.54 o
  -4 -10   7      467.15      569.62     61.14 o
  -3 -10   7     1223.59     1131.61     72.78 o
  -2 -10   7      828.33      767.03     61.88 o
  -1 -10   7       73.94       72.03     53.99 o
   0 -10   7       23.07       76.24     89.22 o
   1 -10   7      103.89       17.84    100.58 o
   2 -10   7       47.73      155.73    113.55 o
   3 -10   7        7.98       29.78     75.97 o
   4 -10   7     1412.89     1571.08    332.55 o
   5 -10   7      152.65      101.20    135.45 o
   6 -10   7        0.06        0.00    102.20 o
  -7  -9   7       60.05       22.66     62.77 o
  -6  -9   7      763.15      850.65     74.18 o
  -5  -9   7       49.61       21.46     47.95 o
  -4  -9   7        3.71        0.00     47.53 o
  -3  -9   7      141.17      148.30     51.78 o
  -2  -9   7       42.13        0.00     38.39 o
  -1  -9   7      414.81      387.00     43.03 o
   0  -9   7       14.01       71.52     32.27 o
   1  -9   7      398.86      444.77     71.57 o
   2  -9   7      414.23      520.85     72.83 o
   3  -9   7      442.90      431.40    105.44 o
   4  -9   7       19.94       74.62    108.69 o
   5  -9   7       22.19       58.40    108.69 o
   6  -9   7       91.37      243.59    137.08 o
   7  -9   7        0.04        0.00     86.82 o
  -8  -8   7       97.40      131.77    104.91 o
  -7  -8   7      875.89     1016.10    299.30 o
  -6  -8   7        1.93       53.40     62.45 o
  -5  -8   7        2.46       90.93     40.93 o
  -4  -8   7        2.45       22.72     38.08 o
  -3  -8   7      153.78      150.70     38.66 o
  -2  -8   7     1146.32     1119.76     69.07 o
  -1  -8   7     1290.37     1374.79     59.61 o
   0  -8   7        3.43        0.00     37.52 o
   1  -8   7      141.00      142.03     33.95 o
   2  -8   7      208.81      180.71     23.68 o
   3  -8   7       75.85       28.21     59.41 o
   4  -8   7       52.27       55.16     28.56 o
   5  -8   7        0.17       31.93    163.84 o
   6  -8   7      178.34      206.59     98.14 o
   7  -8   7      193.67      118.40    207.64 o
   8  -8   7       11.29       35.14    149.24 o
  -9  -7   7       36.03       30.72    146.81 o
  -8  -7   7      373.12      398.36    100.13 o
  -7  -7   7     1720.34     1594.20    108.28 o
  -6  -7   7       97.26       22.66     44.46 o
  -5  -7   7       91.30      196.88     43.47 o
  -4  -7   7     3013.62     2979.22     94.15 o
  -3  -7   7     1434.61     1402.09     64.21 o
  -2  -7   7       74.32       14.75     27.43 o
  -1  -7   7        0.24        0.00     30.20 o
   0  -7   7       45.43       18.47     25.16 o
   1  -7   7       46.44       27.73     22.36 o
   2  -7   7       18.14       51.17     21.96 o
   3  -7   7     1821.80     1808.51     50.71 o
   4  -7   7      521.58      581.14     59.58 o
   5  -7   7     1718.13     1699.82     75.71 o
   6  -7   7       51.20      154.64     87.68 o
   7  -7   7        1.71        0.00     50.66 o
   8  -7   7       97.30      107.35     75.50 o
   9  -7   7      278.84      398.73    104.07 o
  -9  -6   7      263.05      217.58     94.59 o
  -8  -6   7       93.46      132.74     83.01 o
  -7  -6   7      210.96      251.33     81.80 o
  -6  -6   7       56.85       86.07     48.58 o
  -5  -6   7       83.42       98.75     43.14 o
  -4  -6   7       73.72       70.04     25.56 o
  -3  -6   7       62.44       64.83     21.40 o
  -2  -6   7      358.81      305.49     29.74 o
  -1  -6   7       20.59       32.44     24.00 o
   0  -6   7     1935.21     1837.71     67.90 o
   1  -6   7     2657.44     2745.22     73.17 o
   2  -6   7      150.79      110.21     22.02 o
   3  -6   7       94.87      111.52     22.85 o
   4  -6   7        4.37       12.91     22.68 o
   5  -6   7        2.59       31.71     29.36 o
   6  -6   7     2669.39     2556.68     90.87 o
   7  -6   7     3742.16     3779.32    129.03 o
   8  -6   7      180.82      168.27     57.15 o
   9  -6   7       65.98        0.00     63.19 o
  -9  -5   7       24.41       63.32     80.13 o
  -8  -5   7       88.21       26.25     80.13 o
  -7  -5   7      335.93      267.23     91.66 o
  -6  -5   7       46.11       26.84     26.88 o
  -5  -5   7      544.78      561.91     37.93 o
  -4  -5   7      732.44      792.50     40.67 o
  -3  -5   7       97.76       98.11     20.91 o
  -2  -5   7      786.90      726.33     29.77 o
  -1  -5   7      288.83      241.08     27.23 o
   0  -5   7       55.65       44.25     18.17 o
   1  -5   7      357.37      360.43     27.05 o
   2  -5   7        1.65        7.19     18.32 o
   3  -5   7       40.59       37.98     22.01 o
   4  -5   7      659.32      694.40     36.58 o
   5  -5   7     3982.76     3787.23     99.76 o
   6  -5   7        6.16       19.94     39.88 o
   7  -5   7       32.54        0.00     38.95 o
   8  -5   7        0.33        0.00    125.08 o
   9  -5   7        4.62        0.00    111.20 o
  10  -5   7      121.13       66.34     67.20 o
 -10  -4   7       11.94        0.00    226.30 o
  -9  -4   7        6.03       62.60     90.27 o
  -8  -4   7      167.37      119.24     88.18 o
  -7  -4   7      223.56      313.04     91.37 o
  -6  -4   7     2739.92     2961.55     81.08 o
  -5  -4   7        0.03        0.00     18.91 o
  -4  -4   7      129.88      142.10     19.33 o
  -3  -4   7      133.27      119.55     20.07 o
  -2  -4   7      174.13      171.11     15.49 o
  -1  -4   7      430.95      472.64     24.54 o
   0  -4   7      620.43      621.74     46.72 o
   1  -4   7     5887.14     5741.17    100.17 o
   2  -4   7     1044.98      954.43     35.03 o
   3  -4   7      415.79      476.39     43.39 o
   4  -4   7       67.99       54.57     22.80 o
   5  -4   7        0.05        0.00     23.83 o
   6  -4   7       20.87        0.00     33.03 o
   7  -4   7       16.37        5.43     38.03 o
   8  -4   7       43.22       26.94     65.53 o
   9  -4   7      174.54      221.31     54.79 o
  10  -4   7       49.96       98.26     59.29 o
 -10  -3   7       38.39        0.00     95.84 o
  -9  -3   7      275.32      253.06    139.51 o
  -8  -3   7     2805.00     2844.86    150.06 o
  -7  -3   7       11.55        0.00     38.69 o
  -6  -3   7       63.97       70.21     29.97 o
  -5  -3   7       45.50       57.62     21.79 o
  -4  -3   7       10.36        2.95     14.05 o
  -3  -3   7        8.97       34.52     13.49 o
  -2  -3   7      460.29      369.85     20.52 o
  -1  -3   7     3441.44     3342.17     59.87 o
   0  -3   7      220.63      234.34     16.80 o
   1  -3   7     5456.03     5307.62     93.20 o
   2  -3   7       53.41       58.79     14.64 o
   3  -3   7      283.36      264.25     23.83 o
   4  -3   7      221.56      237.70     23.44 o
   5  -3   7      514.02      492.61     30.26 o
   6  -3   7      224.68      177.13     34.98 o
   7  -3   7      318.96      313.58     42.92 o
   8  -3   7      310.30      312.06     46.62 o
   9  -3   7       26.20       42.42     46.23 o
  10  -3   7        0.64      184.23     56.86 o
 -10  -2   7       34.81        0.00     98.14 o
  -9  -2   7       48.78       51.15     72.45 o
  -8  -2   7       10.38        0.00     61.94 o
  -7  -2   7        2.80        0.00     59.00 o
  -6  -2   7       35.60       51.13    110.31 o
  -5  -2   7     1527.51     1533.16     91.68 o
  -4  -2   7     2674.82     2325.37    115.18 o
  -3  -2   7     1455.32     1574.27     51.64 o
  -2  -2   7       37.74       43.04     13.48 o
  -1  -2   7     1933.66     2011.12     41.12 o
   0  -2   7     3813.72     4074.62     67.83 o
   1  -2   7     6683.78     6721.13    111.25 o
   2  -2   7      319.48      471.08     25.03 o
   3  -2   7     1362.14     1261.59     50.11 o
   4  -2   7      339.18      419.89     28.62 o
   5  -2   7      671.77      706.80     34.12 o
   6  -2   7      675.97      664.85     40.54 o
   7  -2   7        3.71       44.81     30.17 o
   8  -2   7      107.78      124.99     40.74 o
   9  -2   7      129.47      111.76     45.32 o
  10  -2   7        0.03       59.42     61.04 o
  11  -2   7       15.63        0.00     83.01 o
 -10  -1   7       26.60        9.27     87.75 o
  -9  -1   7       32.92       24.82    100.58 o
  -8  -1   7      107.65       61.34     57.92 o
  -7  -1   7       29.47       53.59     51.03 o
  -6  -1   7      147.67      197.07     50.96 o
  -5  -1   7      496.06      474.11     60.15 o
  -4  -1   7       50.80       19.61     31.16 o
  -3  -1   7      179.61      159.89     27.03 o
  -2  -1   7       24.78       25.03     12.64 o
  -1  -1   7     6249.91     6926.92    104.56 o
   0  -1   7     4961.97     5123.46     80.19 o
   1  -1   7     4029.76     4519.04     72.41 o
   2  -1   7     1380.75     1518.09     36.04 o
   3  -1   7      609.73      601.49     39.05 o
   4  -1   7       36.44       11.47     20.45 o
   5  -1   7        9.47       45.09     18.99 o
   6  -1   7        0.97        0.00     22.11 o
   7  -1   7     2860.09     2863.00     99.51 o
   8  -1   7      350.32      294.63     42.61 o
   9  -1   7       32.13        0.00     38.76 o
  10  -1   7      990.89      952.53    101.39 o
  11  -1   7        4.07        0.00    110.31 o
 -10   0   7      480.65      678.18    111.97 o
  -9   0   7        1.82       40.62     75.06 o
  -8   0   7      140.54       18.99     63.06 o
  -7   0   7       82.49       70.30     18.31 o
  -6   0   7      128.36      123.95     47.34 o
  -5   0   7      110.24      125.33     53.53 o
  -4   0   7      264.66      153.45     35.79 o
  -3   0   7     4154.86     4088.67     97.52 o
  -2   0   7      211.03      154.83     11.43 o
  -1   0   7     1008.72      963.41     25.17 o
   0   0   7      721.29      746.82     21.29 o
   1   0   7        3.68        6.04      9.71 o
   2   0   7      202.98      209.11     12.54 o
   3   0   7     1558.83     1580.45     50.36 o
   4   0   7       56.81       57.85     13.90 o
   5   0   7      509.16      464.83     27.97 o
   6   0   7      695.59      752.76     37.09 o
   7   0   7       79.27       50.01     26.22 o
   8   0   7      230.46      221.83     32.39 o
   9   0   7        4.65        2.84     70.26 o
  10   0   7      146.69       85.95     56.96 o
  11   0   7      678.39      761.98     94.69 o
 -10   1   7       18.08       34.54     84.91 o
  -9   1   7      424.72      517.48    137.89 o
  -8   1   7      146.91      116.63     34.07 o
  -7   1   7        9.81        9.53     22.65 o
  -6   1   7     2551.36     2750.41     65.13 o
  -5   1   7      983.49      933.24     35.59 o
  -4   1   7        6.69       12.45     28.09 o
  -3   1   7     4379.99     4380.04     82.70 o
  -2   1   7       36.24       35.30     12.52 o
  -1   1   7      717.64      722.31     23.52 o
   0   1   7     2436.19     2468.95     47.21 o
   1   1   7      706.17      815.11     21.27 o
   2   1   7     6817.52     7158.31    121.76 o
   3   1   7      112.92      143.41     12.78 o
   4   1   7     1016.93      931.97     26.06 o
   5   1   7       56.01       55.10     12.50 o
   6   1   7        3.00       15.22     15.68 o
   7   1   7        0.30       25.89     22.15 o
   8   1   7       23.70        0.00     42.15 o
   9   1   7      524.79      504.10     49.33 o
  10   1   7     1522.88     1502.39     85.47 o
  11   1   7       28.92      147.04    135.45 o
 -10   2   7       24.46        0.00     83.15 o
  -9   2   7      366.97      411.49    103.58 o
  -8   2   7     5782.70     5701.55    162.45 o
  -7   2   7      281.21      320.58     36.53 o
  -6   2   7        2.25       38.22     20.21 o
  -5   2   7     1163.29     1209.15     48.08 o
  -4   2   7      380.19      376.89     39.80 o
  -3   2   7     3024.38     3121.73     59.63 o
  -2   2   7        9.27       20.39      7.51 o
  -1   2   7     5238.26     5032.73     84.87 o
   0   2   7      557.06      575.47     20.61 o
   1   2   7      574.33      494.31     19.13 o
   2   2   7     1167.72     1119.91     33.27 o
   3   2   7      128.16      123.91     19.67 o
   4   2   7      274.35      221.71     32.56 o
   5   2   7      151.85       81.02     29.99 o
   6   2   7      342.58      368.46     27.74 o
   7   2   7      656.10      687.02     30.30 o
   8   2   7     1682.17     1760.33     87.95 o
   9   2   7       40.02       22.75     36.15 o
  10   2   7      300.57      163.89     78.07 o
  11   2   7       37.67       32.30     81.72 o
 -10   3   7        4.99        0.00    172.76 o
  -9   3   7      168.00      107.88     76.85 o
  -8   3   7      122.84      130.23     45.98 o
  -7   3   7      652.84      669.03     42.17 o
  -6   3   7      687.62      828.88     50.61 o
  -5   3   7      358.33      378.44     24.03 o
  -4   3   7     1033.72      989.60     31.84 o
  -3   3   7       20.76       65.25     23.95 o
  -2   3   7     1493.23     1539.95     36.96 o
  -1   3   7     2140.60     2287.47     42.51 o
   0   3   7      215.50      190.54     15.83 o
   1   3   7      704.79      811.07     24.66 o
   2   3   7     3153.15     3117.11     57.27 o
   3   3   7     1343.59     1419.62     47.96 o
   4   3   7       64.03       85.03     27.24 o
   5   3   7      157.74      139.47     33.50 o
   6   3   7      716.79      808.57    138.70 o
   7   3   7      282.01      274.21     20.69 o
   8   3   7        0.16        0.00     22.16 o
   9   3   7     1232.43     1179.31     64.94 o
  10   3   7       47.92        0.00     69.33 o
  11   3   7      231.63      265.76    210.07 o
 -10   4   7        2.13        0.00    278.21 o
  -9   4   7      152.32      103.02     88.12 o
  -8   4   7     5092.14     4898.22    198.25 o
  -7   4   7       22.13       34.15     31.97 o
  -6   4   7      525.28      618.41     34.31 o
  -5   4   7     1416.87     1461.52     46.73 o
  -4   4   7      563.54      526.65     26.90 o
  -3   4   7     1439.48     1522.99     66.54 o
  -2   4   7      442.78      454.53     22.94 o
  -1   4   7      970.26     1102.54     28.04 o
   0   4   7     1756.90     1992.70     43.17 o
   1   4   7       38.26       31.99     12.29 o
   2   4   7      191.63      153.02     13.90 o
   3   4   7       63.88       59.34     22.78 o
   4   4   7      159.48      188.18     33.82 o
   5   4   7      239.70      271.18     39.74 o
   6   4   7      146.45      171.32     47.04 o
   7   4   7     2848.79     2745.64     68.39 o
   8   4   7     1345.39     1267.24     48.29 o
   9   4   7      391.78      295.12     42.72 o
  10   4   7      389.18      365.07     95.71 o
  11   4   7        0.71        0.00    173.58 o
  -9   5   7        6.16        0.00     72.31 o
  -8   5   7      634.04      725.07     84.10 o
  -7   5   7      279.38      339.55     83.86 o
  -6   5   7      489.02      506.94     52.23 o
  -5   5   7      308.97      284.13     28.27 o
  -4   5   7      161.11      164.47     26.22 o
  -3   5   7       12.61        4.30     21.96 o
  -2   5   7     5837.41     6175.38    130.68 o
  -1   5   7      246.10      224.14     16.69 o
   0   5   7      924.52      867.22     26.39 o
   1   5   7      313.83      324.06     19.78 o
   2   5   7      399.94      416.40     24.00 o
   3   5   7      402.14      517.00     27.34 o
   4   5   7      354.92      377.98     20.38 o
   5   5   7     1480.83     1480.94     43.80 o
   6   5   7     6517.84     6875.12    225.72 o
   7   5   7     1447.00     1424.86     59.17 o
   8   5   7      268.95      269.67     34.50 o
   9   5   7        1.41       19.19     63.61 o
  10   5   7       22.06       66.01    282.26 o
  11   5   7       50.41      104.15     95.71 o
  -9   6   7       31.11        0.00     69.34 o
  -8   6   7       49.93        0.00     60.20 o
  -7   6   7      707.09      732.34     67.47 o
  -6   6   7     1846.61     2034.34     93.06 o
  -5   6   7     1127.48     1174.49     66.85 o
  -4   6   7       84.61       55.31     30.65 o
  -3   6   7      415.25      423.24     33.21 o
  -2   6   7        0.11        9.19     18.79 o
  -1   6   7        0.10        0.00     14.89 o
   0   6   7      691.15      653.87     28.15 o
   1   6   7     1251.52     1350.25     44.34 o
   2   6   7      407.63      464.40     32.16 o
   3   6   7      607.55      575.07     38.87 o
   4   6   7      545.57      486.32     30.41 o
   5   6   7      301.98      307.98     21.38 o
   6   6   7      107.03      117.36     25.99 o
   7   6   7       21.22        8.44     24.73 o
   8   6   7      598.80      628.40     56.73 o
   9   6   7       62.76       19.82     65.26 o
  10   6   7      645.57      747.45    163.03 o
  -9   7   7      221.48      204.57     76.10 o
  -8   7   7       15.41      144.35     71.88 o
  -7   7   7      112.60      102.38     56.25 o
  -6   7   7        7.49        0.00     44.81 o
  -5   7   7      510.05      385.96     46.35 o
  -4   7   7       49.10        0.00     32.66 o
  -3   7   7       32.24        0.00     25.52 o
  -2   7   7       81.76      116.66     30.67 o
  -1   7   7     1178.45     1160.55     46.32 o
   0   7   7        2.55       25.33     19.85 o
   1   7   7       57.24       58.33     18.26 o
   2   7   7        7.03       13.70     20.06 o
   3   7   7       31.91       47.83     22.12 o
   4   7   7       78.87       95.85     23.55 o
   5   7   7      414.47      430.25     27.26 o
   6   7   7     1112.78     1091.75     83.35 o
   7   7   7     1342.75     1320.10     68.00 o
   8   7   7     1057.91     1035.68     71.47 o
   9   7   7       37.95       79.67     75.47 o
  10   7   7       14.75        0.00     79.74 o
  -8   8   7       34.79        0.00     70.81 o
  -7   8   7       40.16       34.52     57.59 o
  -6   8   7      241.99      200.60     64.11 o
  -5   8   7       41.02       29.42     42.61 o
  -4   8   7        0.02       22.89     33.61 o
  -3   8   7      660.04      639.08     40.64 o
  -2   8   7      732.99      683.68     40.83 o
  -1   8   7      188.89      167.39     26.24 o
   0   8   7       67.10       38.50     24.27 o
   1   8   7      861.16      851.52     40.90 o
   2   8   7     1260.74     1240.50     53.23 o
   3   8   7       44.80       71.15     23.39 o
   4   8   7     2147.15     2154.32     69.82 o
   5   8   7      188.09      188.46     33.24 o
   6   8   7      274.91      315.33     30.26 o
   7   8   7      372.20      417.39     71.00 o
   8   8   7        0.60        0.00    171.14 o
   9   8   7      549.44      657.03    120.04 o
  -7   9   7       11.54       73.36     65.35 o
  -6   9   7      222.67      222.51     61.62 o
  -5   9   7      551.73      604.59     72.98 o
  -4   9   7        1.92       45.92     38.76 o
  -3   9   7       35.15       12.31     47.64 o
  -2   9   7      111.38      101.04     28.59 o
  -1   9   7      816.79      792.62     43.61 o
   0   9   7     7280.17     6998.80    152.55 o
   1   9   7     1753.94     1598.03     55.86 o
   2   9   7      172.85      148.00     29.77 o
   3   9   7       76.86      104.53     38.60 o
   4   9   7       87.65       29.47     29.24 o
   5   9   7       63.02       60.77     32.69 o
   6   9   7      120.79      140.00     32.95 o
   7   9   7      100.94      101.19     46.13 o
   8   9   7      351.72      374.16     94.09 o
   9   9   7       36.96       20.18     86.61 o
  -7  10   7      125.33      209.34    105.73 o
  -6  10   7        3.14        0.00     85.46 o
  -5  10   7       53.11       70.62     55.24 o
  -4  10   7      212.05      207.86     67.41 o
  -3  10   7       20.91        7.48     64.38 o
  -2  10   7      146.62      103.25     36.80 o
  -1  10   7      101.09      103.16     44.25 o
   0  10   7        0.46       11.47     29.95 o
   1  10   7       89.40       72.78     30.30 o
   2  10   7      392.54      366.40     39.04 o
   3  10   7      377.11      360.67     38.42 o
   4  10   7      116.13      137.40     34.65 o
   5  10   7      278.46      343.95     50.58 o
   6  10   7      311.99      375.97     40.68 o
   7  10   7      158.40      156.13     45.68 o
   8  10   7       27.67       74.44     77.52 o
  -6  11   7       50.43        0.00     89.45 o
  -5  11   7       11.60      132.57    133.02 o
  -4  11   7      491.83      567.77    121.66 o
  -3  11   7      356.65      348.61     69.27 o
  -2  11   7       16.84       86.79     41.31 o
  -1  11   7       67.28        0.00     38.13 o
   0  11   7      103.45       84.58     42.95 o
   1  11   7      509.62      434.20     47.83 o
   2  11   7      868.33      877.95     57.17 o
   3  11   7      476.80      491.43     49.39 o
   4  11   7      460.17      539.39     50.63 o
   5  11   7       13.48        0.00     44.88 o
   6  11   7       18.06       42.69     40.01 o
   7  11   7       87.68       83.39     63.03 o
  -4  12   7       35.62      174.05     85.31 o
  -3  12   7      400.86      509.46     89.27 o
  -2  12   7      997.67      992.08    102.66 o
  -1  12   7      239.58      326.06    107.07 o
   0  12   7      383.83      433.37     94.90 o
   1  12   7       57.60       39.01     78.75 o
   2  12   7        7.78        0.00     60.80 o
   3  12   7        7.84        0.00     42.74 o
   4  12   7        0.32        0.00     45.83 o
   5  12   7       13.08       42.12     50.03 o
   6  12   7        1.57        0.00     47.40 o
  -3  13   7      442.25      528.68     94.59 o
  -2  13   7     1132.59      828.94    144.38 o
  -1  13   7        1.35       98.15     72.78 o
   0  13   7       38.70       72.19     76.85 o
   1  13   7        1.00       47.68     80.16 o
   2  13   7       65.31        0.00    118.42 o
   3  13   7      336.38      247.45     81.29 o
   4  13   7      106.64      290.10     68.96 o
   5  13   7      220.24      168.98     63.29 o
  -2 -12   8       36.36       32.53     81.07 o
  -1 -12   8      428.17      611.04    189.80 o
   0 -12   8      502.13      476.90    111.27 o
   1 -12   8       84.87      127.59     99.62 o
  -4 -11   8      294.14      291.22     70.16 o
  -3 -11   8      260.84      342.39     79.96 o
  -2 -11   8      179.76      209.15    110.86 o
  -1 -11   8      310.58      465.20    156.54 o
   0 -11   8       26.47       73.31     90.93 o
   1 -11   8      203.98      388.53     86.55 o
   2 -11   8      241.59      131.06    154.11 o
   3 -11   8       38.75       22.13     89.84 o
   4 -11   8      119.39        0.00     91.42 o
  -6 -10   8      275.67      247.24     82.21 o
  -5 -10   8      149.83       82.54     61.79 o
  -4 -10   8      815.34      898.54     79.61 o
  -3 -10   8       84.94       90.10     52.21 o
  -2 -10   8      412.74      414.54     55.57 o
  -1 -10   8      859.26      858.72    101.84 o
   0 -10   8       41.77       70.96     67.04 o
   1 -10   8      412.94      466.20     84.02 o
   2 -10   8        8.49        7.06     77.90 o
   3 -10   8       97.61       14.23     79.67 o
   4 -10   8       74.06       98.05    107.07 o
   5 -10   8       14.67       11.36     81.22 o
   6 -10   8        2.82       51.62     97.95 o
  -7  -9   8      171.74      284.18     92.33 o
  -6  -9   8        1.42        0.00    109.15 o
  -5  -9   8       23.11       40.35     50.91 o
  -4  -9   8      389.04      439.29     58.20 o
  -3  -9   8     1185.63     1216.59     74.29 o
  -2  -9   8       62.67       57.87     43.15 o
  -1  -9   8      165.39      260.51     81.67 o
   0  -9   8      284.80      315.53     66.34 o
   1  -9   8        3.95       39.54     37.83 o
   2  -9   8       35.29       37.81     60.02 o
   3  -9   8        0.17       22.94     72.02 o
   4  -9   8       68.38       27.49     75.96 o
   5  -9   8     1237.48     1243.59    161.41 o
   6  -9   8      432.32      499.34     97.18 o
   7  -9   8       32.95       33.11     97.00 o
  -8  -8   8      160.95      385.40    114.55 o
  -7  -8   8      402.24      639.88    104.73 o
  -6  -8   8        4.67        0.00     55.09 o
  -5  -8   8        0.39        0.00     49.13 o
  -4  -8   8     1744.04     1790.56     85.57 o
  -3  -8   8      153.80       92.27     42.89 o
  -2  -8   8       59.00       82.32     37.90 o
  -1  -8   8       20.22       33.87     36.06 o
   0  -8   8      319.79      371.52     38.62 o
   1  -8   8      574.35      566.33     38.71 o
   2  -8   8        5.33       11.73     28.57 o
   3  -8   8      865.47      839.81    122.62 o
   4  -8   8       59.97      123.32     35.35 o
   5  -8   8      159.83      220.43     77.87 o
   6  -8   8       62.36        0.00     66.22 o
   7  -8   8       44.20       27.10     88.23 o
   8  -8   8        0.64       48.81     94.70 o
  -8  -7   8     2541.48     2610.81    308.22 o
  -7  -7   8      393.53      426.64    128.15 o
  -6  -7   8       40.83        1.95     46.20 o
  -5  -7   8        3.33        0.00     42.91 o
  -4  -7   8       46.19       80.12     49.12 o
  -3  -7   8        4.43       14.48     39.54 o
  -2  -7   8      495.85      518.74     49.17 o
  -1  -7   8      253.05      219.87     37.48 o
   0  -7   8      563.86      579.85     53.83 o
   1  -7   8        8.73       14.95     25.60 o
   2  -7   8       92.65       70.94     26.74 o
   3  -7   8        4.80        0.00     41.06 o
   4  -7   8       78.09       86.53     25.90 o
   5  -7   8      186.73      198.02     42.80 o
   6  -7   8      334.98      304.32     74.45 o
   7  -7   8     2454.74     2626.26    114.43 o
   8  -7   8      273.58      228.22     90.23 o
  -9  -6   8       93.52      193.75    107.85 o
  -8  -6   8      122.12       35.82    101.39 o
  -7  -6   8      256.45      283.20     50.29 o
  -6  -6   8        1.85        0.00     55.82 o
  -5  -6   8       15.58       22.24     31.53 o
  -4  -6   8      545.93      491.95     47.30 o
  -3  -6   8     1864.21     1834.51     53.22 o
  -2  -6   8       22.99       29.49     27.57 o
  -1  -6   8       20.05        0.59     23.09 o
   0  -6   8       12.74       35.60     25.49 o
   1  -6   8        1.75       34.71     23.82 o
   2  -6   8      342.38      307.32     40.51 o
   3  -6   8     2548.74     2561.99     72.56 o
   4  -6   8      273.33      315.18     30.16 o
   5  -6   8      508.31      562.39     43.75 o
   6  -6   8      343.49      381.72     50.13 o
   7  -6   8       11.24       68.74     70.59 o
   8  -6   8        6.86       28.57     53.19 o
   9  -6   8       35.27       97.50     85.99 o
  -9  -5   8       55.24      141.83     93.89 o
  -8  -5   8       41.43        0.00    201.96 o
  -7  -5   8      106.57        0.00     54.06 o
  -6  -5   8      327.47      384.05     55.26 o
  -5  -5   8      847.28      888.24     46.10 o
  -4  -5   8      248.73      284.84     28.29 o
  -3  -5   8        2.56        0.00     17.68 o
  -2  -5   8      302.56      304.86     29.03 o
  -1  -5   8     1009.67      974.18     38.04 o
   0  -5   8      154.60      191.39     32.31 o
   1  -5   8     4032.91     4021.13    112.07 o
   2  -5   8      143.67      112.26     22.99 o
   3  -5   8        0.08        0.00     23.38 o
   4  -5   8        6.98        0.00     24.99 o
   5  -5   8       93.80      112.52     28.06 o
   6  -5   8      380.57      386.14     46.05 o
   7  -5   8      217.96      372.74     52.34 o
   8  -5   8     1495.92     1472.78     94.39 o
   9  -5   8        3.56        0.00     97.65 o
  -9  -4   8       24.28       65.33    150.86 o
  -8  -4   8      517.77      752.46     98.33 o
  -7  -4   8        1.71        6.30     77.28 o
  -6  -4   8      277.89      280.84     43.84 o
  -5  -4   8       17.77        6.57     21.52 o
  -4  -4   8        0.14        0.00     18.50 o
  -3  -4   8      656.54      596.03     45.33 o
  -2  -4   8     2751.88     2625.20     66.88 o
  -1  -4   8       12.56        0.00     15.87 o
   0  -4   8      145.55      125.39     19.10 o
   1  -4   8        0.06       12.91     17.35 o
   2  -4   8        9.76       13.12     18.91 o
   3  -4   8       96.37       72.41     24.35 o
   4  -4   8       82.65       99.87     33.48 o
   5  -4   8    16305.78    16125.26    281.79 o
   6  -4   8     4418.63     4577.50    135.23 o
   7  -4   8       74.09       48.65     41.49 o
   8  -4   8      196.93      150.30     51.48 o
   9  -4   8      190.03      217.92     73.67 o
  10  -4   8       67.77      126.02     93.42 o
 -10  -3   8        8.30        0.00     98.33 o
  -9  -3   8       72.66        0.00     97.33 o
  -8  -3   8        0.07        0.00    100.58 o
  -7  -3   8      135.35      152.34     61.91 o
  -6  -3   8      386.74      303.02     99.77 o
  -5  -3   8        0.61        0.00     19.12 o
  -4  -3   8      115.27      130.43     17.56 o
  -3  -3   8       49.23       48.77     12.42 o
  -2  -3   8        5.76       12.93     17.69 o
  -1  -3   8      114.65      135.39     15.75 o
   0  -3   8       85.96       91.16     14.99 o
   1  -3   8     3778.84     3814.69     83.19 o
   2  -3   8     1054.04      874.63     34.49 o
   3  -3   8     2225.74     2229.61     56.50 o
   4  -3   8      154.27      155.58     24.10 o
   5  -3   8      443.57      443.99     36.84 o
   6  -3   8       40.13       69.55     33.40 o
   7  -3   8        2.18       68.38     36.01 o
   8  -3   8      187.23      212.99     47.35 o
   9  -3   8      833.15      842.33     72.27 o
  10  -3   8      365.46      424.28     63.78 o
 -10  -2   8        0.10       38.41    117.61 o
  -9  -2   8      116.83       82.39     76.62 o
  -8  -2   8      313.96      305.90     77.42 o
  -7  -2   8      931.55      857.65     88.12 o
  -6  -2   8      102.10       93.09     69.75 o
  -5  -2   8      655.44      621.51     65.35 o
  -4  -2   8      430.58      439.63     55.62 o
  -3  -2   8       12.09       10.41     18.96 o
  -2  -2   8       32.66       31.90     12.56 o
  -1  -2   8      662.04      601.47     29.88 o
   0  -2   8     9133.41     9882.64    148.37 o
   1  -2   8     7818.74     8258.43    124.99 o
   2  -2   8      268.46      215.29     19.06 o
   3  -2   8       92.89       80.01     22.17 o
   4  -2   8       74.87       82.77     25.64 o
   5  -2   8      239.71      239.59     27.57 o
   6  -2   8     1876.78     1782.88     64.68 o
   7  -2   8       19.22        0.00     33.74 o
   8  -2   8      459.04      513.34     50.79 o
   9  -2   8      122.78      112.72     46.75 o
  10  -2   8      149.90      101.09     66.03 o
 -10  -1   8      930.16      973.20    118.00 o
  -9  -1   8      410.25      398.50     88.85 o
  -8  -1   8       17.94        0.00     65.09 o
  -7  -1   8        1.34        0.00     50.43 o
  -6  -1   8       32.75       94.63     50.96 o
  -5  -1   8       74.42       91.65     39.00 o
  -4  -1   8      244.71      172.01     39.56 o
  -3  -1   8      125.82       87.60     34.41 o
  -2  -1   8        9.84       13.66      9.51 o
  -1  -1   8      573.29      600.17     23.89 o
   0  -1   8      793.77      744.71     25.36 o
   1  -1   8      970.00      967.35     27.22 o
   2  -1   8      595.33      527.02     22.23 o
   3  -1   8    12190.66    12133.54    257.13 o
   4  -1   8     2948.64     3035.76     68.11 o
   5  -1   8      663.08      691.33     38.08 o
   6  -1   8       62.82       76.10     25.10 o
   7  -1   8        3.02       12.17     26.53 o
   8  -1   8      309.99      267.04     36.75 o
   9  -1   8       73.74       55.51     44.27 o
  10  -1   8       35.10      223.11     62.63 o
  11  -1   8        5.70      147.82     92.89 o
 -10   0   8       55.48       53.64     90.54 o
  -9   0   8      137.24      241.38    158.16 o
  -8   0   8        0.04       78.59     84.35 o
  -7   0   8        4.41        0.00     50.57 o
  -6   0   8       27.22       55.90     47.51 o
  -5   0   8      659.93      722.08     67.04 o
  -4   0   8     1672.41     1598.40     83.74 o
  -3   0   8      246.61      162.64     34.86 o
  -2   0   8       24.36       32.25     11.49 o
  -1   0   8     4377.71     4499.51     78.41 o
   0   0   8      366.97      363.82     17.50 o
   1   0   8        4.43       12.21     10.86 o
   2   0   8        6.03       14.67     10.21 o
   3   0   8      148.05      174.08     12.98 o
   4   0   8       80.36       65.98     18.26 o
   5   0   8      238.85      224.98     20.97 o
   6   0   8       77.03       84.85     20.55 o
   7   0   8     3520.61     3486.97    113.11 o
   8   0   8     1779.76     1682.48     64.08 o
   9   0   8      579.98      570.44     53.72 o
  10   0   8      322.52      376.24     67.43 o
  11   0   8      196.90      275.45    210.07 o
 -10   1   8      379.96      436.76    100.13 o
  -9   1   8       32.98        0.00     74.81 o
  -8   1   8       49.99       87.64     69.52 o
  -7   1   8      320.69      350.61    108.69 o
  -6   1   8      324.33      331.49     87.60 o
  -5   1   8       82.69       64.50     48.67 o
  -4   1   8      151.31      103.38     34.51 o
  -3   1   8     5162.19     5454.62    201.96 o
  -2   1   8      747.44      900.02     25.41 o
  -1   1   8      869.26      785.14     26.98 o
   0   1   8     2233.91     2302.27     46.79 o
   1   1   8      266.81      259.87     14.70 o
   2   1   8       30.13       38.38     11.24 o
   3   1   8      505.86      488.32     23.46 o
   4   1   8      560.23      640.80     19.01 o
   5   1   8     4057.77     3792.64    122.01 o
   6   1   8       20.28       58.32     18.50 o
   7   1   8      185.88      208.00     25.52 o
   8   1   8     1420.16     1451.50     57.32 o
   9   1   8      190.80      132.61     53.05 o
  10   1   8      122.40      126.44    159.79 o
  11   1   8      211.25      159.89     84.76 o
 -10   2   8       14.60       11.57     95.12 o
  -9   2   8       91.10      186.89     83.60 o
  -8   2   8       36.92       47.51     44.24 o
  -7   2   8        2.84       10.65     17.88 o
  -6   2   8     1865.17     1995.04     56.24 o
  -5   2   8      646.27      575.68     27.14 o
  -4   2   8      300.39      398.91     22.08 o
  -3   2   8     3770.34     3935.58     84.88 o
  -2   2   8     1310.31     1328.83     29.35 o
  -1   2   8      375.55      357.31     19.38 o
   0   2   8      150.91      154.85     13.56 o
   1   2   8     2474.70     2429.81     48.75 o
   2   2   8      181.02      166.09     11.07 o
   3   2   8       76.85       75.85     19.99 o
   4   2   8     4802.15     4687.25    155.89 o
   5   2   8       10.99       17.30     30.91 o
   6   2   8      235.31      255.29     48.74 o
   7   2   8      133.39      213.81     36.25 o
   8   2   8        1.95        0.00     24.09 o
   9   2   8      159.69      174.09     49.44 o
  10   2   8      284.03      416.91    116.80 o
  11   2   8        1.43        0.00     92.47 o
 -10   3   8        0.30       41.77     93.54 o
  -9   3   8      173.27      259.55     90.62 o
  -8   3   8      532.19      482.56     53.71 o
  -7   3   8        1.53       29.43     23.82 o
  -6   3   8       30.27       22.28     18.97 o
  -5   3   8      177.63      191.38     28.57 o
  -4   3   8      232.99      236.35     22.80 o
  -3   3   8       44.62       10.46     13.94 o
  -2   3   8     2641.43     2626.15     48.16 o
  -1   3   8     2434.95     2551.92     55.23 o
   0   3   8     1463.31     1414.95     35.55 o
   1   3   8      750.78      767.81     27.36 o
   2   3   8     2099.21     1884.75     50.63 o
   3   3   8      130.21      118.21     28.40 o
   4   3   8     1877.72     1676.35     80.27 o
   5   3   8      112.76      177.04     47.04 o
   6   3   8       33.29       58.63     39.71 o
   7   3   8        3.41       29.02     52.72 o
   8   3   8     1836.14     1864.27     66.97 o
   9   3   8     1992.75     1841.99    160.60 o
  10   3   8       72.68       26.55     95.71 o
  11   3   8       11.09      141.02    132.21 o
 -10   4   8       25.73       36.91    149.24 o
  -9   4   8      645.96      900.32    149.24 o
  -8   4   8      614.18      694.17     71.16 o
  -7   4   8      719.60      698.77     68.12 o
  -6   4   8      103.78      162.61     27.53 o
  -5   4   8       34.16        5.42     22.49 o
  -4   4   8       34.39       49.37     20.34 o
  -3   4   8     2190.75     2502.44     64.29 o
  -2   4   8      447.09      462.59     24.83 o
  -1   4   8      172.96      138.44     13.95 o
   0   4   8     1618.17     1526.18     41.26 o
   1   4   8      715.79      729.37     28.81 o
   2   4   8     2647.93     2700.16     54.44 o
   3   4   8     3826.49     3999.34    116.00 o
   4   4   8       28.96       56.93     28.20 o
   5   4   8     1660.11     1539.45     81.87 o
   6   4   8     3832.44     3635.12    209.26 o
   7   4   8     1610.48     1744.09    112.74 o
   8   4   8      239.81      304.97     59.99 o
   9   4   8       94.72       90.84     82.73 o
  10   4   8        7.30       46.35     72.02 o
  11   4   8      513.17      544.29    109.50 o
  -9   5   8       88.36      210.89    126.53 o
  -8   5   8      216.47      189.47     55.70 o
  -7   5   8     1484.08     1434.06    107.07 o
  -6   5   8       12.52        0.00     28.55 o
  -5   5   8      381.42      411.32     30.98 o
  -4   5   8     1353.21     1388.91     52.74 o
  -3   5   8        1.23       12.58     20.53 o
  -2   5   8      629.13      609.29     30.18 o
  -1   5   8      310.13      361.51     22.53 o
   0   5   8     1284.83     1346.05     34.05 o
   1   5   8      172.58      137.05     20.91 o
   2   5   8     2850.88     2882.67     70.89 o
   3   5   8       12.61       10.54     14.78 o
   4   5   8      447.07      436.11     23.33 o
   5   5   8      299.03      301.05     53.53 o
   6   5   8      215.33      203.97     48.25 o
   7   5   8      388.93      389.70     62.59 o
   8   5   8        7.98        0.00     50.72 o
   9   5   8      312.66      314.00     67.38 o
  10   5   8      686.93      808.88     98.98 o
  -9   6   8      447.10      521.80    124.64 o
  -8   6   8       84.29       15.03     63.57 o
  -7   6   8       73.88      116.02     63.89 o
  -6   6   8     1033.79     1272.98     81.70 o
  -5   6   8      102.40      117.45     38.74 o
  -4   6   8      345.23      387.54     43.17 o
  -3   6   8     1642.64     1663.47     66.17 o
  -2   6   8      447.88      445.13     50.76 o
  -1   6   8      221.78      183.02     27.71 o
   0   6   8     1757.31     1499.63     41.36 o
   1   6   8       21.26       27.91     17.88 o
   2   6   8      236.02      250.32     24.08 o
   3   6   8      126.48      130.33     28.80 o
   4   6   8      303.29      279.50     24.26 o
   5   6   8      142.91      188.50     24.59 o
   6   6   8       13.98       52.75     18.85 o
   7   6   8      265.00      282.20     25.76 o
   8   6   8      186.54      164.33     60.66 o
   9   6   8        5.79        0.00    102.20 o
  10   6   8       53.48      103.82     80.29 o
  -8   7   8       49.03       73.59     89.71 o
  -7   7   8      360.38      433.57     88.81 o
  -6   7   8      155.58      157.77     50.37 o
  -5   7   8      324.89      333.28     47.07 o
  -4   7   8      324.37      322.07     40.31 o
  -3   7   8     2277.09     2192.54     79.67 o
  -2   7   8     1444.10     1384.93     54.20 o
  -1   7   8       38.84       53.20     23.46 o
   0   7   8      553.33      493.61     30.20 o
   1   7   8      628.62      648.22     31.60 o
   2   7   8     1234.96     1199.75     58.44 o
   3   7   8      223.75      233.35     27.67 o
   4   7   8     4225.14     4358.37    162.96 o
   5   7   8      578.52      587.82     32.99 o
   6   7   8      115.03      144.99     26.19 o
   7   7   8       31.35       69.68     33.18 o
   8   7   8        0.03       22.80     63.53 o
   9   7   8        1.59       66.23    138.70 o
  10   7   8       46.06      102.02     77.56 o
  -8   8   8        3.56       78.16     76.72 o
  -7   8   8       17.77      103.63     61.10 o
  -6   8   8      169.16      156.73     55.17 o
  -5   8   8       47.75        6.55     50.46 o
  -4   8   8        0.69       23.06     37.77 o
  -3   8   8        1.66        0.00     29.71 o
  -2   8   8      673.22      684.20     41.29 o
  -1   8   8      775.63      759.75     80.08 o
   0   8   8      524.75      477.47     31.42 o
   1   8   8       71.22       76.62     25.36 o
   2   8   8     2716.81     2595.92     75.33 o
   3   8   8        5.71       38.87     33.60 o
   4   8   8      181.39      186.31     31.23 o
   5   8   8        0.63       30.85     29.27 o
   6   8   8      244.73      271.64     44.91 o
   7   8   8      280.68      391.52     64.10 o
   8   8   8      651.89      711.32     82.22 o
   9   8   8      353.63      317.12     75.19 o
  -7   9   8       19.67       22.81     66.51 o
  -6   9   8       14.85        0.00     59.07 o
  -5   9   8       57.76       28.62     50.58 o
  -4   9   8      706.59      737.71     75.42 o
  -3   9   8       35.87        0.00     34.78 o
  -2   9   8      318.21      295.21     35.06 o
  -1   9   8      346.42      291.48     32.02 o
   0   9   8       67.57      100.86     28.47 o
   1   9   8       28.28        8.63     26.26 o
   2   9   8     2062.33     1943.59     68.62 o
   3   9   8       96.03       90.87     29.94 o
   4   9   8       65.54       93.98     33.39 o
   5   9   8      448.83      410.09     41.75 o
   6   9   8      117.54      168.47     34.35 o
   7   9   8       50.39       15.07     53.97 o
   8   9   8       36.59       42.64     71.61 o
   9   9   8        7.68        0.00     76.33 o
  -6  10   8        0.20        0.00    156.54 o
  -5  10   8      306.73      336.09     65.06 o
  -4  10   8      596.74      599.48     61.06 o
  -3  10   8      106.29      104.72     44.29 o
  -2  10   8        3.98        0.00     42.19 o
  -1  10   8       92.53      139.63     32.48 o
   0  10   8       45.02       46.65     50.58 o
   1  10   8     5266.22     4947.68    123.33 o
   2  10   8      998.82     1095.11     79.61 o
   3  10   8      533.97      570.43     50.04 o
   4  10   8      114.06      161.16     37.35 o
   5  10   8       69.18       18.32     41.91 o
   6  10   8       46.28      105.64     35.38 o
   7  10   8      141.22      275.77    103.82 o
   8  10   8        6.81        0.00    158.98 o
  -5  11   8      225.25      361.41    137.08 o
  -4  11   8        7.99        0.00    113.55 o
  -3  11   8       20.34       18.75     59.61 o
  -2  11   8        9.32       79.23     74.62 o
  -1  11   8      343.90      358.00     46.57 o
   0  11   8      476.99      411.63     46.01 o
   1  11   8        0.09        0.00     38.47 o
   2  11   8       49.15       34.81     46.59 o
   3  11   8      193.44      255.66     68.94 o
   4  11   8        7.75        0.00     40.73 o
   5  11   8       35.04       31.56     43.35 o
   6  11   8      333.99      333.56     45.11 o
   7  11   8      435.61      478.20     90.15 o
  -4  12   8       86.79      195.27    130.59 o
  -3  12   8      292.23      368.76    169.52 o
  -2  12   8      125.74       15.45     65.77 o
  -1  12   8      125.21      214.13     95.71 o
   0  12   8        3.01        0.00     43.65 o
   1  12   8        3.45        0.00     44.64 o
   2  12   8     1119.86     1138.61    115.43 o
   3  12   8      121.46       62.35     44.92 o
   4  12   8      338.11      432.19     52.35 o
   5  12   8       99.41       87.35     52.45 o
   6  12   8       10.90        0.00     70.36 o
  -2  13   8       41.50      100.86     83.01 o
  -1  13   8       25.75        0.00     90.03 o
   0  13   8       18.62        0.00    123.29 o
   1  13   8       39.07       76.24     92.47 o
   2  13   8       18.05        0.00     74.81 o
   3  13   8       30.00       31.21     59.76 o
   4  13   8       18.17        0.00     60.91 o
  -3 -11   9       55.02      125.58     75.76 o
  -2 -11   9      247.90      123.59    147.62 o
  -1 -11   9       49.66        0.00    105.44 o
   0 -11   9       58.03      107.78     88.12 o
   1 -11   9     1028.13     1311.47    129.60 o
   2 -11   9        5.81        0.00     87.09 o
   3 -11   9       19.24        0.00     92.15 o
  -5 -10   9      268.47      449.97     70.33 o
  -4 -10   9      403.34      415.64     66.69 o
  -3 -10   9     1414.28     1319.29     80.39 o
  -2 -10   9        0.03        0.00     54.51 o
  -1 -10   9       86.25       99.17     78.27 o
   0 -10   9       16.04       56.49     77.37 o
   1 -10   9        0.62        0.00     94.09 o
   2 -10   9       10.57        0.00     79.49 o
   3 -10   9       42.33       56.09     83.16 o
   4 -10   9       99.22        0.00    134.64 o
   5 -10   9      147.72      247.23     96.52 o
  -6  -9   9      191.00      133.02    134.64 o
  -5  -9   9      146.65      174.19     67.54 o
  -4  -9   9       58.21       36.88     49.88 o
  -3  -9   9       10.03       66.59     47.52 o
  -2  -9   9       23.29        0.00     60.50 o
  -1  -9   9       67.29        0.00     49.17 o
   0  -9   9      174.60      192.12     50.80 o
   1  -9   9      693.24      813.86     69.09 o
   2  -9   9       12.86        0.00    110.31 o
   3  -9   9      913.70      749.46    157.35 o
   4  -9   9       16.96        0.00     72.51 o
   5  -9   9      130.22      262.70     87.30 o
   6  -9   9        3.86        0.00    174.39 o
  -7  -8   9      209.23      306.60    106.68 o
  -6  -8   9       57.63        5.75     56.05 o
  -5  -8   9       11.53        0.00     55.71 o
  -4  -8   9      730.57      831.72     65.76 o
  -3  -8   9       79.84      113.98     71.41 o
  -2  -8   9      316.88      362.70     55.06 o
  -1  -8   9     4962.55     5133.20    134.35 o
   0  -8   9      172.04      158.18     41.42 o
   1  -8   9       39.59       40.30     32.65 o
   2  -8   9       17.84        0.00     39.58 o
   3  -8   9        4.63        0.00     37.71 o
   4  -8   9       18.90        0.00     41.18 o
   5  -8   9     1089.00     1113.16    127.34 o
   6  -8   9      159.05      329.74     93.89 o
   7  -8   9      342.19      498.32     96.52 o
  -8  -7   9        1.06        0.00    240.90 o
  -7  -7   9      244.58      165.03     95.84 o
  -6  -7   9        8.73       17.24     52.36 o
  -5  -7   9        9.71       33.31     49.33 o
  -4  -7   9     1750.81     1745.57     77.04 o
  -3  -7   9      164.77      138.89     43.08 o
  -2  -7   9       54.02       32.91     36.89 o
  -1  -7   9        6.33        0.00     33.17 o
   0  -7   9       97.59       45.99     30.47 o
   1  -7   9       23.25       40.52     29.39 o
   2  -7   9      410.58      391.87     35.78 o
   3  -7   9     3872.49     4001.82    102.59 o
   4  -7   9       16.10       55.63     35.81 o
   5  -7   9      255.95      303.92     76.99 o
   6  -7   9       92.99       17.19     51.08 o
   7  -7   9       12.35      204.17     77.12 o
   8  -7   9        1.67        0.00    129.78 o
  -8  -6   9      570.59      475.35    109.00 o
  -7  -6   9      798.80      813.95    172.76 o
  -6  -6   9        2.41        0.00     43.01 o
  -5  -6   9       42.75        0.00     59.22 o
  -4  -6   9      246.56      247.25     35.52 o
  -3  -6   9       72.44       60.53     25.72 o
  -2  -6   9      743.37      729.55     47.72 o
  -1  -6   9       51.72       89.24     28.95 o
   0  -6   9       18.77       24.66     26.21 o
   1  -6   9     1633.71     1673.07     61.13 o
   2  -6   9        5.39        0.00     25.54 o
   3  -6   9        0.27        0.00     26.05 o
   4  -6   9       70.00       75.11     30.55 o
   5  -6   9       71.98       77.92     32.97 o
   6  -6   9       60.56       46.78     44.76 o
   7  -6   9     1766.17     1857.74    124.34 o
   8  -6   9       85.01      112.87     82.05 o
   9  -6   9       61.00        0.00    227.11 o
  -9  -5   9      754.29      837.93    121.57 o
  -8  -5   9       70.23       13.59    123.29 o
  -7  -5   9       25.05       14.12     76.75 o
  -6  -5   9       24.09        2.42     35.48 o
  -5  -5   9       37.33      124.77     46.56 o
  -4  -5   9       59.91      117.65     25.21 o
  -3  -5   9      602.89      655.93     33.82 o
  -2  -5   9      529.92      443.76     30.66 o
  -1  -5   9      785.03      735.54     35.66 o
   0  -5   9      455.77      513.97     32.70 o
   1  -5   9        2.08        0.00     23.56 o
   2  -5   9      210.54      178.61     26.75 o
   3  -5   9       24.33        4.72     24.45 o
   4  -5   9        9.28        0.00     27.63 o
   5  -5   9     1604.49     1606.86     69.67 o
   6  -5   9       92.91       36.79     42.40 o
   7  -5   9      133.23      150.23     50.32 o
   8  -5   9       19.00       42.06     54.96 o
   9  -5   9       29.85       45.26     61.98 o
  -9  -4   9       43.79       60.97     93.31 o
  -8  -4   9       31.48        0.00     75.29 o
  -7  -4   9       34.71       44.34    112.74 o
  -6  -4   9      261.00      200.44     45.67 o
  -5  -4   9     1260.85     1315.23     47.31 o
  -4  -4   9       35.88       43.90     19.57 o
  -3  -4   9        2.73        0.00     16.45 o
  -2  -4   9      471.86      426.94     27.64 o
  -1  -4   9        1.12       14.77     19.22 o
   0  -4   9     2846.57     2924.95     63.85 o
   1  -4   9      180.46      142.22     42.32 o
   2  -4   9        0.36        0.00     22.01 o
   3  -4   9     1712.84     1686.44     70.24 o
   4  -4   9       51.15       77.06     34.89 o
   5  -4   9      624.38      598.57     50.38 o
   6  -4   9       33.69       30.51     36.78 o
   7  -4   9       41.68       39.87     47.19 o
   8  -4   9      742.05      752.14     87.81 o
   9  -4   9      371.09      426.10     65.56 o
  10  -4   9       53.21       30.30     65.76 o
  -9  -3   9      610.52      710.42    107.75 o
  -8  -3   9      557.75      394.19    144.38 o
  -7  -3   9      439.98      415.97     99.77 o
  -6  -3   9       17.29       53.27    103.82 o
  -5  -3   9       26.48        0.00    109.50 o
  -4  -3   9      285.81      317.56     23.42 o
  -3  -3   9       34.61       60.44     32.49 o
  -2  -3   9      752.26      598.63     31.64 o
  -1  -3   9     9155.94     9463.18    169.00 o
   0  -3   9     3060.91     3145.53     64.91 o
   1  -3   9      334.45      361.80     33.37 o
   2  -3   9      583.79      558.87     35.01 o
   3  -3   9        9.42       19.18     20.32 o
   4  -3   9      366.38      335.46     28.46 o
   5  -3   9     1273.43     1286.62     58.96 o
   6  -3   9      141.54      176.50     40.24 o
   7  -3   9     1127.82     1043.93     68.46 o
   8  -3   9      395.20      519.44     76.55 o
   9  -3   9      217.53      264.86     57.57 o
  10  -3   9       70.02      121.89     71.17 o
 -10  -2   9       18.58       84.32    100.14 o
  -9  -2   9      198.07      189.07     87.60 o
  -8  -2   9       16.90        0.00     69.86 o
  -7  -2   9       22.74        5.68     80.30 o
  -6  -2   9      242.93      269.56     59.22 o
  -5  -2   9     1994.33     1837.04    105.88 o
  -4  -2   9      201.40      241.18     49.28 o
  -3  -2   9      527.61      537.47     32.88 o
  -2  -2   9      204.83      245.50     19.54 o
  -1  -2   9      327.35      355.79     22.65 o
   0  -2   9      666.42      638.59     26.19 o
   1  -2   9     2540.36     2487.46     61.90 o
   2  -2   9       60.46       20.62     16.26 o
   3  -2   9     2728.43     2324.23     58.17 o
   4  -2   9      706.82      828.06     42.62 o
   5  -2   9      404.19      418.72     32.80 o
   6  -2   9      569.18      581.43     50.34 o
   7  -2   9       24.70       18.08     35.59 o
   8  -2   9      168.79      160.19     46.55 o
   9  -2   9        1.84        0.00     47.66 o
  10  -2   9      962.23      840.10     93.04 o
 -10  -1   9       39.23       45.15    133.02 o
  -9  -1   9       39.06        0.00    144.38 o
  -8  -1   9      176.35      355.26    110.31 o
  -7  -1   9     1159.73     1107.57    180.06 o
  -6  -1   9       99.31      150.86     53.91 o
  -5  -1   9     1301.01     1425.39    107.07 o
  -4  -1   9     1591.68     1363.77     83.52 o
  -3  -1   9       46.42       18.24     33.21 o
  -2  -1   9      612.01      654.57     29.97 o
  -1  -1   9     2443.50     2226.75     45.37 o
   0  -1   9     9448.17     9886.91    158.67 o
   1  -1   9     1572.03     1693.07     38.41 o
   2  -1   9     3073.04     3005.15     56.29 o
   3  -1   9     1348.16     1404.35     41.70 o
   4  -1   9       51.16       38.46     23.18 o
   5  -1   9      718.61      719.22     47.36 o
   6  -1   9      612.83      603.02     40.53 o
   7  -1   9      502.24      552.09     40.49 o
   8  -1   9       50.93      112.73     41.17 o
   9  -1   9        9.13        0.00     45.76 o
  10  -1   9      231.87      209.53     79.42 o
  11  -1   9       34.29      121.18     90.53 o
 -10   0   9      456.06      756.35    262.80 o
  -9   0   9      167.52      240.82     81.96 o
  -8   0   9        0.32        0.00     65.26 o
  -7   0   9      204.25      196.23     65.35 o
  -6   0   9       69.77      123.14     55.02 o
  -5   0   9      180.28      254.55     49.28 o
  -4   0   9      688.81      578.26     59.07 o
  -3   0   9       36.54       49.48     29.82 o
  -2   0   9      602.73      618.23     22.93 o
  -1   0   9     2550.39     2612.90     59.58 o
   0   0   9      983.96     1048.42     29.15 o
   1   0   9      521.61      523.29     23.80 o
   2   0   9      492.06      487.00     23.35 o
   3   0   9        3.52        0.00     12.33 o
   4   0   9      947.01      991.24     50.08 o
   5   0   9       37.50        7.07     16.98 o
   6   0   9        1.92        0.00     19.06 o
   7   0   9     1005.20     1089.33     48.78 o
   8   0   9      195.19      195.59     53.69 o
   9   0   9       66.10      161.12     54.42 o
  10   0   9       31.54       24.18     73.61 o
  11   0   9       53.58      207.80     86.48 o
 -10   1   9       26.56        0.00     99.37 o
  -9   1   9        3.77        0.00     74.32 o
  -8   1   9       45.93       33.39     65.35 o
  -7   1   9        4.35        0.00     55.33 o
  -6   1   9      372.98      349.39     68.94 o
  -5   1   9     3554.16     3541.56    142.81 o
  -4   1   9        2.66        0.00     35.34 o
  -3   1   9      320.32      304.71     33.97 o
  -2   1   9      627.63      621.88     42.72 o
  -1   1   9      379.89      374.45     22.97 o
   0   1   9       26.47       30.61     12.22 o
   1   1   9       14.54        5.21     11.66 o
   2   1   9     4615.02     4723.44    124.90 o
   3   1   9        0.20       18.21     12.20 o
   4   1   9      320.49      296.26     26.87 o
   5   1   9      323.09      324.63     16.01 o
   6   1   9       56.68       87.44     19.68 o
   7   1   9       16.51       36.86     20.26 o
   8   1   9     4416.57     4641.95    164.23 o
   9   1   9       25.71      135.86     40.36 o
  10   1   9        6.29        0.00     73.93 o
  11   1   9      198.27      370.38    100.13 o
 -10   2   9      169.03      405.65    167.90 o
  -9   2   9       11.99       20.05     85.36 o
  -8   2   9      241.85      163.43     86.01 o
  -7   2   9      274.95      322.02     67.67 o
  -6   2   9      730.68      803.20     74.81 o
  -5   2   9      107.84      125.05     20.28 o
  -4   2   9        3.16        0.00     12.65 o
  -3   2   9      262.63      298.24     18.77 o
  -2   2   9      228.08      253.56     15.25 o
  -1   2   9      374.69      387.18     21.01 o
   0   2   9      735.80      765.24     29.50 o
   1   2   9      702.87      789.43     27.80 o
   2   2   9     1474.52     1391.14     37.80 o
   3   2   9       84.91       67.82      9.96 o
   4   2   9       93.49      125.59     32.44 o
   5   2   9      621.67      476.55     52.77 o
   6   2   9      712.68      642.34     63.65 o
   7   2   9      108.50      140.53     60.83 o
   8   2   9      568.25      595.19     77.90 o
   9   2   9      611.29      568.50     78.42 o
  10   2   9       42.50        5.34     67.90 o
  11   2   9        0.22       83.14     79.68 o
  -9   3   9      447.73      593.94    105.32 o
  -8   3   9        2.82        0.00    197.91 o
  -7   3   9     1049.42     1131.46     65.58 o
  -6   3   9       50.68       41.60     22.16 o
  -5   3   9     1833.14     1822.99     55.26 o
  -4   3   9     1097.01     1148.96     40.63 o
  -3   3   9      343.62      333.84     28.00 o
  -2   3   9     4519.17     4303.83     82.42 o
  -1   3   9        0.11        0.00     13.08 o
   0   3   9      209.87      240.85     22.48 o
   1   3   9        1.54        0.00     12.32 o
   2   3   9       24.55       45.92     12.64 o
   3   3   9      982.87      972.79     27.42 o
   4   3   9     1374.06     1613.23    118.42 o
   5   3   9     1237.77     1288.52     90.84 o
   6   3   9     1350.94     1195.42    121.66 o
   7   3   9      437.41      479.50     60.72 o
   8   3   9        4.36        0.00     49.85 o
   9   3   9       49.02       89.22     79.49 o
  10   3   9     1178.44     1178.33    167.09 o
  11   3   9      223.85      257.08     91.42 o
  -9   4   9       26.34       80.60     95.73 o
  -8   4   9      386.96      232.65     83.01 o
  -7   4   9      511.30      594.32     62.46 o
  -6   4   9     1324.58     1461.13     62.28 o
  -5   4   9      506.08      530.96     35.14 o
  -4   4   9      285.80      280.30     51.04 o
  -3   4   9       19.59       42.92     29.97 o
  -2   4   9        8.50       16.17     18.33 o
  -1   4   9      336.10      341.03     18.23 o
   0   4   9     1495.93     1481.89     43.71 o
   1   4   9      372.47      436.46     22.87 o
   2   4   9    10235.86    10152.79    196.86 o
   3   4   9     2473.97     2500.82     94.13 o
   4   4   9       10.45       70.22     31.15 o
   5   4   9      448.96      462.68     51.96 o
   6   4   9      193.74      225.44     47.06 o
   7   4   9     1151.50     1152.70    107.88 o
   8   4   9     5116.55     4886.02    194.64 o
   9   4   9       86.66       54.70     67.67 o
  10   4   9       16.69        0.00    144.38 o
  11   4   9        0.09        0.00     77.05 o
  -9   5   9       59.30       69.69     86.01 o
  -8   5   9      189.86      118.42     79.68 o
  -7   5   9       69.02       63.60     48.26 o
  -6   5   9      547.60      583.10     43.17 o
  -5   5   9      342.53      375.11     33.45 o
  -4   5   9      124.08      102.58     26.25 o
  -3   5   9       51.93       29.91     33.28 o
  -2   5   9      300.88      266.84     24.62 o
  -1   5   9      762.41      738.35     29.92 o
   0   5   9     1811.90     1684.03     48.66 o
   1   5   9      124.81      131.14     19.93 o
   2   5   9      552.43      506.77     37.46 o
   3   5   9      183.11      227.11     19.50 o
   4   5   9       68.85       54.29     20.82 o
   5   5   9      197.75      278.87     45.31 o
   6   5   9      888.69      845.53     72.29 o
   7   5   9      710.13      745.66     73.45 o
   8   5   9      368.92      368.94     64.63 o
   9   5   9       10.96        0.00     87.60 o
  10   5   9      171.64      153.69     81.53 o
  -9   6   9        6.87        0.00    118.42 o
  -8   6   9        4.66       60.72     67.94 o
  -7   6   9      156.60      102.44     54.11 o
  -6   6   9       63.74       39.29     44.88 o
  -5   6   9     1250.42     1084.73     71.11 o
  -4   6   9      568.42      534.82     46.95 o
  -3   6   9       58.54       71.13     26.70 o
  -2   6   9      502.64      517.16     38.42 o
  -1   6   9      191.37      243.56     23.62 o
   0   6   9      728.63      675.74     34.54 o
   1   6   9      182.87      165.45     23.20 o
   2   6   9      340.10      332.68     27.47 o
   3   6   9        5.85        0.00     21.54 o
   4   6   9      288.56      315.47     25.74 o
   5   6   9       47.17       39.28     19.63 o
   6   6   9      353.68      333.32     56.56 o
   7   6   9       74.38      104.40     58.40 o
   8   6   9      467.20      465.41     77.77 o
   9   6   9        0.46        3.80     75.43 o
  10   6   9      564.31      588.25     93.28 o
  -8   7   9      100.69      103.91     69.72 o
  -7   7   9     1483.06     1460.42     99.11 o
  -6   7   9       86.21       63.08     53.85 o
  -5   7   9       29.37        2.77     50.96 o
  -4   7   9        0.19        0.00     34.86 o
  -3   7   9        9.04       79.45     32.28 o
  -2   7   9     1060.43      927.75     54.06 o
  -1   7   9       72.81       58.16     33.25 o
   0   7   9     1908.91     1727.93     57.98 o
   1   7   9      400.36      368.95     28.11 o
   2   7   9      293.47      313.07     34.97 o
   3   7   9       26.78       28.37     24.30 o
   4   7   9       66.71       64.60     23.90 o
   5   7   9      703.58      629.71     32.57 o
   6   7   9     1026.50     1014.43     43.11 o
   7   7   9       66.61       80.86     51.73 o
   8   7   9      463.36      418.53    111.93 o
   9   7   9      437.56      495.57     98.14 o
  10   7   9      179.40      128.69     81.07 o
  -8   8   9      118.33       69.52     79.51 o
  -7   8   9      430.02      501.71    179.43 o
  -6   8   9      663.42      604.74     67.21 o
  -5   8   9     1263.26     1266.17     83.14 o
  -4   8   9     1198.43     1199.31     74.16 o
  -3   8   9      306.25      342.21     41.20 o
  -2   8   9     4254.08     3946.09    116.17 o
  -1   8   9      584.21      508.30     42.72 o
   0   8   9       83.45       80.27     25.05 o
   1   8   9      178.50      169.99     27.61 o
   2   8   9      127.39      125.86     28.13 o
   3   8   9      411.25      334.33     34.71 o
   4   8   9     3153.48     3133.79     86.63 o
   5   8   9      883.81      895.61     50.12 o
   6   8   9        1.48        0.00     30.85 o
   7   8   9       16.31       93.54     59.08 o
   8   8   9      126.70      217.39     69.57 o
   9   8   9       30.64      113.52     77.82 o
  -7   9   9        0.04       32.10     71.37 o
  -6   9   9      903.02     1029.54     84.50 o
  -5   9   9       77.14       61.49     55.79 o
  -4   9   9      224.05      264.94     47.72 o
  -3   9   9       52.94       70.88     46.53 o
  -2   9   9      428.67      392.79     56.92 o
  -1   9   9      133.36      152.18     32.97 o
   0   9   9      305.02      254.07     40.74 o
   1   9   9      715.15      643.13     42.26 o
   2   9   9     1122.86     1029.82     54.49 o
   3   9   9      691.94      729.86     48.17 o
   4   9   9       34.99       61.21     35.35 o
   5   9   9        0.99        0.00     38.21 o
   6   9   9       58.21       82.94     32.13 o
   7   9   9        6.97       92.10     66.81 o
   8   9   9      227.23      393.23     84.91 o
   9   9   9      575.54      658.24    105.63 o
  -6  10   9        3.66        0.00    140.32 o
  -5  10   9       76.29      188.06     60.47 o
  -4  10   9       32.11        0.00     51.18 o
  -3  10   9      126.01      129.51     45.32 o
  -2  10   9       88.05      102.92     38.88 o
  -1  10   9      523.89      493.85     46.77 o
   0  10   9      245.21      265.73     38.67 o
   1  10   9       82.85       74.80     33.44 o
   2  10   9       32.48       29.57     33.16 o
   3  10   9      129.61      129.47     35.67 o
   4  10   9        5.45        0.00     48.26 o
   5  10   9      270.63      301.14     47.64 o
   6  10   9     1088.62     1065.08     86.66 o
   7  10   9      289.56      300.64     74.53 o
   8  10   9       29.61       13.02     77.36 o
  -5  11   9      275.35      293.58     86.60 o
  -4  11   9      547.30      744.59    137.89 o
  -3  11   9      358.35      447.41     61.51 o
  -2  11   9       15.95      129.44     47.15 o
  -1  11   9      100.13      200.53     43.47 o
   0  11   9       76.22        0.00     38.33 o
   1  11   9      293.33      337.90     47.02 o
   2  11   9      263.78      141.30     59.61 o
   3  11   9      210.04      237.26     44.31 o
   4  11   9      400.81      364.38     47.34 o
   5  11   9       43.96       76.80     45.53 o
   6  11   9      340.65      316.61     60.95 o
   7  11   9       32.09       82.00     66.04 o
  -4  12   9       67.24      198.90    141.94 o
  -3  12   9      117.77      212.07     74.14 o
  -2  12   9      119.11       15.27    121.66 o
  -1  12   9       74.52      118.42     89.22 o
   0  12   9      393.14      370.36     57.47 o
   1  12   9     1068.26     1016.39     73.47 o
   2  12   9        4.76       66.19     52.95 o
   3  12   9      210.75      200.38     70.72 o
   4  12   9       20.96        5.94     46.87 o
   5  12   9       62.29       64.78     55.49 o
   6  12   9       83.82       95.92    124.60 o
  -2  13   9      251.93      300.99     92.83 o
  -1  13   9      127.72      234.82    227.11 o
   0  13   9        2.56       11.72     77.27 o
   1  13   9       37.23        0.00    108.69 o
   2  13   9      288.81      331.63     78.25 o
   3  13   9      479.40      682.03     77.28 o
   4  13   9     1729.09     2001.75    101.01 o
  -2 -11  10      504.12      684.19     93.73 o
  -1 -11  10       37.72       73.18     81.65 o
   0 -11  10        0.89      103.01     84.88 o
   1 -11  10       68.59       27.61     94.71 o
   2 -11  10       57.20      149.42     92.83 o
  -4 -10  10       79.94       73.80     63.01 o
  -3 -10  10        4.03        0.00     58.43 o
  -2 -10  10       10.14       32.76     57.75 o
  -1 -10  10        1.20       48.62     73.40 o
   0 -10  10       83.46      124.35     79.05 o
   1 -10  10      208.58      249.25     87.48 o
   2 -10  10      308.97      322.06    115.18 o
   3 -10  10       13.74        0.00    135.45 o
   4 -10  10        4.40        0.00     86.80 o
   5 -10  10       31.36        0.00     96.52 o
  -6  -9  10       11.95        0.00    161.41 o
  -5  -9  10        5.46       54.16     67.49 o
  -4  -9  10       45.47        0.00     56.49 o
  -3  -9  10       24.02       25.80     56.66 o
  -2  -9  10      669.60      600.66     58.84 o
  -1  -9  10      259.98      237.98     52.78 o
   0  -9  10      114.34      115.88     62.64 o
   1  -9  10      118.20       67.24     68.94 o
   2  -9  10       52.37       92.47    107.07 o
   3  -9  10      255.53      338.59    102.20 o
   4  -9  10       42.01        0.00     86.79 o
   5  -9  10      136.62       33.65     85.45 o
   6  -9  10       74.22        0.00     84.97 o
  -7  -8  10      217.92      287.94    110.12 o
  -6  -8  10       19.20       95.71    128.15 o
  -5  -8  10      277.89      332.24     66.22 o
  -4  -8  10     1668.81     1686.05    119.65 o
  -3  -8  10     1020.37     1016.18     74.59 o
  -2  -8  10       48.29       82.49     45.82 o
  -1  -8  10       36.47       11.25     51.51 o
   0  -8  10       10.89       16.04     43.18 o
   1  -8  10      445.88      515.10     90.03 o
   2  -8  10        0.14      150.43     44.07 o
   3  -8  10      249.89      291.49     56.71 o
   4  -8  10      154.44      132.28     80.80 o
   5  -8  10      155.98      101.74     72.79 o
   6  -8  10        0.55       28.81     99.87 o
   7  -8  10        0.04      101.86     95.35 o
  -7  -7  10     1431.44     1434.20    144.31 o
  -6  -7  10        9.69        0.00    143.56 o
  -5  -7  10       99.83       63.68     55.73 o
  -4  -7  10       47.37        0.00     48.73 o
  -3  -7  10      151.65      185.15     50.17 o
  -2  -7  10      315.02      346.61     43.79 o
  -1  -7  10     1072.49     1222.83     67.34 o
   0  -7  10       79.43       51.13     35.62 o
   1  -7  10      159.06      157.44     36.55 o
   2  -7  10        4.92       21.59     35.50 o
   3  -7  10       34.68        3.17     41.42 o
   4  -7  10      106.88       50.87     58.67 o
   5  -7  10        1.28        0.00     47.15 o
   6  -7  10       22.39        0.00     79.49 o
   7  -7  10      298.15      429.38     93.53 o
   8  -7  10       26.16       47.04    129.78 o
  -8  -6  10       12.12       49.89    104.84 o
  -7  -6  10       52.56        3.17     89.84 o
  -6  -6  10       67.53       52.72     88.41 o
  -5  -6  10      318.40      333.26     61.77 o
  -4  -6  10      249.35      256.04     38.45 o
  -3  -6  10      419.64      403.55     35.94 o
  -2  -6  10      518.61      460.64     41.72 o
  -1  -6  10      453.48      503.05     44.02 o
   0  -6  10       31.22       14.04     30.53 o
   1  -6  10       78.86       47.41     46.36 o
   2  -6  10      117.09      188.55     37.93 o
   3  -6  10     1600.42     1577.22     63.93 o
   4  -6  10     3485.95     3385.21    118.01 o
   5  -6  10       57.86       31.94     40.44 o
   6  -6  10      848.10     1073.80     93.31 o
   7  -6  10       52.92       14.01     76.61 o
   8  -6  10       26.78      120.27     77.44 o
  -8  -5  10      248.61      203.15     93.87 o
  -7  -5  10      369.81      369.68     91.20 o
  -6  -5  10      528.09      496.54     59.37 o
  -5  -5  10      330.82      399.85     61.75 o
  -4  -5  10      486.44      499.50     38.02 o
  -3  -5  10        0.12       31.95     22.94 o
  -2  -5  10       29.81       35.43     24.99 o
  -1  -5  10      382.67      433.53     38.09 o
   0  -5  10        5.06        0.00     24.22 o
   1  -5  10      691.62      835.24     50.29 o
   2  -5  10        7.10        8.91     25.00 o
   3  -5  10       82.34       70.62     28.12 o
   4  -5  10      195.47      224.84     34.42 o
   5  -5  10       10.92       45.77     38.34 o
   6  -5  10       74.13      108.38     45.08 o
   7  -5  10       59.99       89.45     52.40 o
   8  -5  10     1434.36     1646.74    102.95 o
   9  -5  10        1.97        0.00     67.32 o
  -9  -4  10      513.79      549.98    116.63 o
  -8  -4  10      205.96      191.32    115.99 o
  -6  -4  10       19.55        3.52    157.35 o
  -5  -4  10       18.28       59.49     20.35 o
  -4  -4  10        0.02       22.94     20.28 o
  -3  -4  10      333.18      319.53     23.85 o
  -2  -4  10     1201.43     1214.97     58.40 o
  -1  -4  10      710.88      802.03     38.53 o
   0  -4  10      135.11      151.37     23.02 o
   1  -4  10      124.36      113.44     23.43 o
   2  -4  10       17.87        0.00     23.23 o
   3  -4  10      124.90       97.86     28.09 o
   4  -4  10        8.51        0.00     29.85 o
   5  -4  10        9.06       23.23     36.31 o
   6  -4  10     3985.25     4028.47    129.90 o
   7  -4  10      135.27      179.30     47.06 o
   8  -4  10       22.58       18.11     53.92 o
   9  -4  10       12.59        0.00     58.87 o
  -9  -3  10       69.12      227.58     94.59 o
  -8  -3  10        7.83        3.57     86.14 o
  -7  -3  10      152.20      122.43     72.08 o
  -6  -3  10       37.31       98.95     86.79 o
  -5  -3  10      722.24      816.61     84.05 o
  -4  -3  10     3664.35     3494.53    100.24 o
  -3  -3  10      884.14      917.55     31.21 o
  -2  -3  10      104.10      148.19     21.77 o
  -1  -3  10        2.17        0.00     17.73 o
   0  -3  10       73.16       95.44     21.39 o
   1  -3  10     3835.40     3544.28     73.54 o
   2  -3  10     2398.25     2238.70     66.78 o
   3  -3  10        9.27        0.00     21.14 o
   4  -3  10      325.64      393.81     41.32 o
   5  -3  10      120.92       69.00     32.92 o
   6  -3  10       16.44       56.62     36.58 o
   7  -3  10      212.50      346.29     50.29 o
   8  -3  10       68.10       44.91     57.24 o
   9  -3  10      178.13       84.86     67.94 o
  10  -3  10      989.49     1067.41    167.09 o
  -9  -2  10      354.85      511.00    108.28 o
  -8  -2  10      107.91      114.33    112.74 o
  -7  -2  10     1625.36     1620.96    130.01 o
  -6  -2  10       38.53      149.09     98.95 o
  -5  -2  10      308.30      327.60     59.07 o
  -4  -2  10      408.30      306.91     49.89 o
  -3  -2  10       68.78       79.48     14.28 o
  -2  -2  10       32.60       59.55     18.83 o
  -1  -2  10    16501.35    16608.88    314.10 o
   0  -2  10    16287.38    15761.79    297.72 o
   1  -2  10      438.66      429.75     24.13 o
   2  -2  10      296.33      268.22     23.04 o
   3  -2  10      564.80      614.25     75.47 o
   4  -2  10      216.48      301.79     29.89 o
   5  -2  10       47.97       98.88     33.64 o
   6  -2  10     5710.23     5781.56    134.65 o
   7  -2  10      139.99      193.91     37.82 o
   8  -2  10      268.76      297.78     54.89 o
   9  -2  10       58.79       57.61     53.03 o
  10  -2  10       28.58      145.44     84.30 o
  -9  -1  10        0.10        0.00     91.44 o
  -8  -1  10      189.43      294.71    139.51 o
  -7  -1  10       26.28        0.00     66.51 o
  -6  -1  10       35.90       93.68     65.70 o
  -5  -1  10      871.21      898.35    165.46 o
  -4  -1  10      328.54      408.90     56.21 o
  -3  -1  10      232.10      145.36     39.46 o
  -2  -1  10     2164.74     2160.01     84.29 o
  -1  -1  10      123.65      101.85     19.20 o
   0  -1  10     1574.16     1421.44     45.62 o
   1  -1  10      750.63      706.10     31.57 o
   2  -1  10       12.13       24.39     14.71 o
   3  -1  10      460.11      415.77     26.25 o
   4  -1  10     1304.62     1113.50     45.29 o
   5  -1  10     2265.60     2500.18     87.10 o
   6  -1  10     2363.95     2306.38     70.50 o
   7  -1  10      320.14      327.62     41.91 o
   8  -1  10       88.95      138.54     71.38 o
   9  -1  10        0.46      100.26     59.34 o
  10  -1  10      546.16      656.31    147.62 o
  -9   0  10        0.53       87.47     90.84 o
  -8   0  10        0.07       13.09     76.91 o
  -7   0  10     1529.96     1671.81    249.01 o
  -6   0  10        3.79       24.19     50.31 o
  -5   0  10      160.38      136.17     50.27 o
  -4   0  10     1079.20     1041.63     77.77 o
  -3   0  10      287.63      202.70     42.18 o
  -2   0  10       57.71       38.18     14.52 o
  -1   0  10       72.77      104.23     15.76 o
   0   0  10      821.14      829.85     38.21 o
   1   0  10     1205.07     1230.52     37.13 o
   2   0  10     1659.20     1652.45     45.12 o
   3   0  10      377.55      346.78     22.06 o
   4   0  10      433.82      456.42     24.89 o
   5   0  10       19.09       25.36     21.54 o
   6   0  10      404.55      429.54     28.91 o
   7   0  10       62.82      106.49     27.39 o
   8   0  10     1585.44     1702.79    161.23 o
   9   0  10       57.36      134.64     90.84 o
  10   0  10       71.40       79.49     82.59 o
  -9   1  10      436.51      556.95    135.45 o
  -8   1  10      167.09      242.14     75.50 o
  -7   1  10      277.15      257.24    107.07 o
  -6   1  10      940.74      953.09     86.60 o
  -5   1  10       61.93       91.48     60.02 o
  -4   1  10       54.60       36.82     39.46 o
  -3   1  10     1619.02     1606.99     40.81 o
  -2   1  10     2974.80     2771.17     65.91 o
  -1   1  10       40.02       18.88     16.65 o
   0   1  10     1413.23     1293.59     35.49 o
   1   1  10     2379.07     2445.52     51.95 o
   2   1  10      301.15      293.98     23.16 o
   3   1  10      159.37      128.95     17.40 o
   4   1  10      171.31      183.08     16.57 o
   5   1  10       24.06       13.93     11.91 o
   6   1  10     1018.13      985.14     41.72 o
   7   1  10       35.01        0.00     32.97 o
   8   1  10      239.27      342.27     34.86 o
   9   1  10      172.56      290.96     73.30 o
  10   1  10       14.85        0.00     71.52 o
  11   1  10       14.28        0.00     91.57 o
  -9   2  10        0.29      163.72     91.42 o
  -8   2  10        0.37        0.00    102.20 o
  -7   2  10      416.98      355.14     73.17 o
  -6   2  10      149.86      206.75     59.61 o
  -5   2  10      537.10      527.31     98.14 o
  -4   2  10      793.00      805.64     62.84 o
  -3   2  10     1134.79     1147.48     37.26 o
  -2   2  10     1491.21     1534.23     50.90 o
  -1   2  10       84.72       75.21     15.99 o
   0   2  10      180.32      154.40     17.67 o
   1   2  10     2381.16     2547.97     58.48 o
   2   2  10        1.33       15.13     12.85 o
   3   2  10        4.85       18.05     17.97 o
   4   2  10     2195.35     2283.81    101.51 o
   5   2  10     1560.01     1440.59     84.30 o
   6   2  10       10.63       17.23     70.57 o
   7   2  10       92.52       32.44     49.32 o
   8   2  10       57.98       80.80     56.77 o
   9   2  10        2.36        0.00     94.09 o
  10   2  10      102.41       55.99     71.26 o
  11   2  10      277.90      404.49     95.65 o
  -9   3  10      119.89      108.03     97.18 o
  -8   3  10      825.93      920.97    184.93 o
  -7   3  10      510.36      645.86    115.18 o
  -6   3  10       70.52       69.53     21.47 o
  -5   3  10     1097.46     1071.91     46.13 o
  -4   3  10      385.31      402.74     27.44 o
  -3   3  10      603.14      608.18     44.25 o
  -2   3  10     2117.56     2136.02     49.48 o
  -1   3  10     1462.27     1367.26     40.89 o
   0   3  10     3196.08     3563.59    105.89 o
   1   3  10      309.11      352.66     31.54 o
   2   3  10     1482.75     1473.72     43.83 o
   3   3  10      922.43      905.41     37.29 o
   4   3  10      325.06      362.72     42.47 o
   5   3  10      185.44      151.23     37.39 o
   6   3  10     1409.58     1261.47     88.41 o
   7   3  10      949.92      980.86     87.18 o
   8   3  10     1612.59     1585.99    208.45 o
   9   3  10      667.77      549.93    120.04 o
  10   3  10       36.86        0.00     89.22 o
  -9   4  10      121.92       29.53     92.15 o
  -8   4  10      803.24     1094.93    283.88 o
  -7   4  10      536.81      566.54     52.39 o
  -6   4  10       98.44       66.84     30.09 o
  -5   4  10      384.82      394.68     30.65 o
  -4   4  10      701.43      694.68     49.17 o
  -3   4  10      978.21      973.40     64.62 o
  -2   4  10     1863.70     1886.42     50.47 o
  -1   4  10       43.60       11.81     17.71 o
   0   4  10      792.20      752.94     32.53 o
   1   4  10       15.07        4.45     15.92 o
   2   4  10       93.92       88.56     17.57 o
   3   4  10     1308.24     1237.85     37.59 o
   4   4  10     2567.11     2279.89    113.55 o
   5   4  10      647.03      497.08     54.26 o
   6   4  10      202.10      147.62     47.54 o
   7   4  10      185.00      218.16     74.62 o
   8   4  10      114.56       91.77     59.24 o
   9   4  10        1.26        0.00     67.65 o
  10   4  10        0.84        0.00     74.81 o
  -9   5  10        2.37      141.28     89.91 o
  -8   5  10       21.04       86.88     81.53 o
  -7   5  10     1057.10     1089.45     79.34 o
  -6   5  10      390.37      291.99     48.14 o
  -5   5  10      636.21      648.35     43.14 o
  -4   5  10     2892.85     2634.46     77.37 o
  -3   5  10      398.39      333.00     28.80 o
  -2   5  10      544.90      521.54     28.98 o
  -1   5  10       74.33       79.12     16.78 o
   0   5  10       76.90       47.14     20.19 o
   1   5  10      128.37       91.35     20.19 o
   2   5  10      418.76      389.24     37.93 o
   3   5  10     2352.81     2412.97     74.69 o
   4   5  10       97.59       77.63     35.04 o
   5   5  10        4.56        0.00     40.55 o
   6   5  10       78.68       64.27     43.18 o
   7   5  10        7.90       24.70     50.43 o
   8   5  10        0.60        0.00     51.43 o
   9   5  10      578.46      669.64    194.66 o
  10   5  10      830.68      934.37    112.45 o
  -8   6  10      107.74       80.62     91.74 o
  -7   6  10        0.25       11.26     55.84 o
  -6   6  10      120.36      118.91     51.50 o
  -5   6  10        3.40       17.30     43.10 o
  -4   6  10      280.05      268.49     39.31 o
  -3   6  10      898.82      860.61     67.11 o
  -2   6  10      178.37      224.16     31.03 o
  -1   6  10        0.36        0.00     29.75 o
   0   6  10     2882.35     2786.03     73.40 o
   1   6  10      569.40      540.95     47.59 o
   2   6  10        0.13       23.65     29.03 o
   3   6  10      941.99     1031.42     55.26 o
   4   6  10      601.54      632.31     31.60 o
   5   6  10       25.64        0.00     53.53 o
   6   6  10        3.39       41.56     48.01 o
   7   6  10      219.37      170.51     55.74 o
   8   6  10        1.52        0.00     69.75 o
   9   6  10      315.76      364.15    113.55 o
  10   6  10       92.77      182.33    192.23 o
  -8   7  10        3.47       16.65     90.53 o
  -7   7  10      102.69       46.51     62.36 o
  -6   7  10      388.84      235.95     54.51 o
  -5   7  10     1177.65     1134.63     76.15 o
  -4   7  10      197.51      198.33     40.83 o
  -3   7  10        9.12        0.00     44.97 o
  -2   7  10      290.87      289.66     34.81 o
  -1   7  10       17.22       17.37     22.41 o
   0   7  10       12.99        0.00     20.53 o
   1   7  10       25.83       30.84     23.52 o
   2   7  10      727.28      748.12     52.33 o
   3   7  10      103.39      108.17     30.44 o
   4   7  10      327.12      341.57     29.72 o
   5   7  10      777.90      795.37     42.45 o
   6   7  10        4.02        0.00     47.54 o
   7   7  10        1.95       49.55     52.97 o
   8   7  10       33.01       96.40     66.92 o
   9   7  10      419.76      517.21     90.03 o
  10   7  10      428.27      661.79     95.31 o
  -7   8  10      793.13      877.32     84.48 o
  -6   8  10        0.43       22.30     72.93 o
  -5   8  10      405.76      451.48     58.06 o
  -4   8  10      305.22      246.18     46.26 o
  -3   8  10       28.87        0.00     35.20 o
  -2   8  10        8.96        3.42     30.96 o
  -1   8  10      251.52      297.87     37.49 o
   0   8  10     1334.29     1184.70     51.90 o
   1   8  10     2712.66     2431.17     73.98 o
   2   8  10      104.21       96.94     41.91 o
   3   8  10       19.45        0.00     27.41 o
   4   8  10      175.08      210.84     30.91 o
   5   8  10       31.82       37.23     27.29 o
   6   8  10      449.52      377.77     39.71 o
   7   8  10      201.71      353.42     80.27 o
   8   8  10        6.01       80.39    157.35 o
   9   8  10      746.57     1089.80    115.32 o
  -7   9  10       26.92       11.69    115.01 o
  -6   9  10        9.45       92.82     76.56 o
  -5   9  10      360.25      422.75     60.66 o
  -4   9  10       53.12       91.01     47.70 o
  -3   9  10      133.38      165.79     42.25 o
  -2   9  10      694.63      614.98     50.72 o
  -1   9  10     1319.96     1120.21    107.61 o
   0   9  10       43.29       13.64     26.54 o
   1   9  10      407.07      375.22     36.43 o
   2   9  10      465.98      445.06     40.95 o
   3   9  10      770.78      682.63     47.10 o
   4   9  10       57.08       29.32     33.04 o
   5   9  10     1595.02     1549.30     77.97 o
   6   9  10      163.84      211.94     41.91 o
   7   9  10      116.12      133.64     71.29 o
   8   9  10        7.85       49.39     76.62 o
  -6  10  10       73.82       96.61     92.15 o
  -5  10  10      148.72      240.93     61.99 o
  -4  10  10       87.14      129.84     53.03 o
  -3  10  10        1.62       29.65     46.37 o
  -2  10  10       12.89       18.64     39.87 o
  -1  10  10       30.00        0.00     49.95 o
   0  10  10       38.91      107.88     55.63 o
   1  10  10       59.80       19.52     31.14 o
   2  10  10      112.58       87.70     33.85 o
   3  10  10      242.61      314.18     39.92 o
   4  10  10       11.96       39.98     40.74 o
   5  10  10        6.98       93.10     40.27 o
   6  10  10        0.67        8.57     66.92 o
   7  10  10        3.05        0.00     69.37 o
   8  10  10      469.73      443.02    125.72 o
  -5  11  10        2.76      134.64     97.33 o
  -4  11  10        3.28        0.00     74.45 o
  -3  11  10      200.04      137.21     58.22 o
  -2  11  10       40.09       85.81     63.51 o
  -1  11  10      115.62      117.84     42.94 o
   0  11  10      554.13      572.17     54.91 o
   1  11  10       63.08       28.35     49.10 o
   2  11  10       61.60        9.80     40.11 o
   3  11  10      150.66      143.42     44.26 o
   4  11  10       80.76       45.93     44.28 o
   5  11  10       49.81       86.94     45.19 o
   6  11  10      140.46      138.76     72.67 o
   7  11  10      441.37      509.54     75.98 o
  -3  12  10       71.66      177.65     78.34 o
  -2  12  10        0.05        0.00     94.90 o
  -1  12  10       36.79       24.33     72.87 o
   0  12  10      246.87      160.31     50.89 o
   1  12  10      233.83      208.44     53.14 o
   2  12  10       29.47        0.00     47.42 o
   3  12  10       83.28       24.03     54.09 o
   4  12  10      109.07      150.60     54.94 o
   5  12  10       11.35        8.87     63.92 o
  -1  13  10       82.86       56.67    111.12 o
   0  13  10      310.55      382.90     81.99 o
   1  13  10      625.95      371.48    107.07 o
   2  13  10      184.01      115.67     80.86 o
   3  13  10        0.27       31.56     67.90 o
  -1 -11  11       48.99       50.60     95.90 o
   0 -11  11      380.72      334.67     94.29 o
   1 -11  11      140.79      152.29    107.81 o
  -4 -10  11       48.59       85.15     73.28 o
  -3 -10  11      190.62      339.85     69.77 o
  -2 -10  11      424.47      438.22     92.97 o
  -1 -10  11       31.46        0.00     98.65 o
   0 -10  11       14.28        0.00    130.48 o
   1 -10  11        6.21        0.00     81.53 o
   2 -10  11      214.75      101.95     89.12 o
   3 -10  11      179.64      373.89    106.06 o
   4 -10  11      157.78      255.95    105.51 o
  -5  -9  11      826.73      963.80    147.62 o
  -4  -9  11        3.31       95.72     66.73 o
  -3  -9  11       83.66      104.04     57.97 o
  -2  -9  11       42.27        4.28     57.28 o
  -1  -9  11      621.08      606.61     88.95 o
   0  -9  11      155.01      131.91     80.55 o
   1  -9  11       40.49        0.00     64.80 o
   2  -9  11      426.62      614.81    137.89 o
   3  -9  11       78.84      141.61     84.49 o
   4  -9  11        0.45        0.00     85.45 o
   5  -9  11        6.55       70.51     89.91 o
  -6  -8  11        4.84       57.75    104.86 o
  -5  -8  11       17.83       45.65     68.71 o
  -4  -8  11      153.11      263.77     64.62 o
  -3  -8  11     1548.48     1662.28     89.72 o
  -2  -8  11      101.36      161.40     94.90 o
  -1  -8  11       41.35       13.88     45.27 o
   0  -8  11      840.21     1043.42     70.90 o
   1  -8  11      835.38      967.00     72.61 o
   2  -8  11      204.18      192.06     48.95 o
   3  -8  11       62.43      312.65    115.99 o
   4  -8  11        0.46        0.00     73.41 o
   5  -8  11        4.69        0.00    110.31 o
   6  -8  11      340.90      407.83    100.58 o
  -7  -7  11       27.58       58.14    178.44 o
  -6  -7  11        0.02       77.76    156.54 o
  -5  -7  11      313.93      258.23     62.02 o
  -4  -7  11      676.52      683.23     70.18 o
  -3  -7  11     1428.31     1503.16     79.01 o
  -2  -7  11     1275.12     1317.70     77.37 o
  -1  -7  11       22.77       39.08     45.95 o
   0  -7  11       51.63       32.52     37.87 o
   1  -7  11      265.84      259.15     47.32 o
   2  -7  11      471.30      469.37     44.08 o
   3  -7  11        0.01        0.00     40.65 o
   4  -7  11      938.60      975.77     70.63 o
   5  -7  11        0.01        0.00     46.30 o
   6  -7  11       69.12      219.21     68.49 o
   7  -7  11       41.98       46.57     95.71 o
  -8  -6  11       12.77      100.23    108.52 o
  -7  -6  11     1665.75     1812.15    156.57 o
  -6  -6  11       76.15       22.22     86.61 o
  -5  -6  11       91.71      201.12     51.96 o
  -4  -6  11        4.88       32.55     51.64 o
  -3  -6  11      194.46      202.77     46.04 o
  -2  -6  11      209.24      234.60     39.42 o
  -1  -6  11      259.86      220.23     40.06 o
   0  -6  11      131.12      152.24     34.41 o
   1  -6  11      153.42      122.63     36.18 o
   2  -6  11       23.44        7.03     33.24 o
   3  -6  11      578.59      598.67     58.09 o
   4  -6  11        0.86        0.00     39.33 o
   5  -6  11       40.65       82.84     45.49 o
   6  -6  11      246.60      154.78     54.04 o
   7  -6  11       60.57      195.56     58.84 o
   8  -6  11       82.58      137.31     75.19 o
  -8  -5  11       76.43      105.03     98.57 o
  -7  -5  11        2.59       54.15     93.35 o
  -6  -5  11       74.41        0.00     76.44 o
  -5  -5  11      105.01      113.38     59.69 o
  -4  -5  11       35.53       72.38     28.55 o
  -3  -5  11     6892.51     6830.67    134.72 o
  -2  -5  11      530.98      491.36     35.84 o
  -1  -5  11     1376.43     1324.04     59.36 o
   0  -5  11      521.87      531.38     48.20 o
   1  -5  11        0.59       13.68     29.37 o
   2  -5  11       69.18       44.24     33.13 o
   3  -5  11       24.48       36.23     35.13 o
   4  -5  11      713.28      665.39     54.42 o
   5  -5  11      135.35      150.37     45.94 o
   6  -5  11        7.59        0.00     56.11 o
   7  -5  11       45.04      167.16     74.96 o
   8  -5  11       37.09       75.09     64.44 o
   9  -5  11       20.71       54.80     86.11 o
  -8  -4  11        1.43      155.41    142.75 o
  -7  -4  11      364.57      253.23     83.64 o
  -6  -4  11       68.85        0.00     64.19 o
  -5  -4  11     1982.11     2034.60    292.00 o
  -4  -4  11        5.59       23.57     24.34 o
  -3  -4  11      280.12      291.37     24.89 o
  -2  -4  11        0.11       21.13     25.10 o
  -1  -4  11      178.79      205.01     25.78 o
   0  -4  11      137.57      118.04     26.94 o
   1  -4  11       14.44       13.22     27.86 o
   2  -4  11     1242.35     1130.75     65.78 o
   3  -4  11       12.37       31.60     36.91 o
   4  -4  11      167.25      197.49     41.40 o
   5  -4  11       85.56        8.50     38.53 o
   6  -4  11        1.72        0.00     43.59 o
   7  -4  11        0.27      122.44     78.68 o
   8  -4  11      401.27      524.43     67.36 o
   9  -4  11       56.36       44.18     93.59 o
  -9  -3  11      216.08      221.91    107.48 o
  -8  -3  11       58.38      115.96    103.01 o
  -7  -3  11       16.77      128.73     79.57 o
  -6  -3  11       26.69       64.65     65.70 o
  -5  -3  11      293.32      266.94    137.08 o
  -4  -3  11        7.02        0.00     21.41 o
  -3  -3  11       31.63       25.08     15.96 o
  -2  -3  11       10.27        9.86     21.38 o
  -1  -3  11     4929.81     4984.82    166.24 o
   0  -3  11     2939.26     2753.80     68.48 o
   1  -3  11     3473.32     3051.09     84.06 o
   2  -3  11       91.40       71.91     24.89 o
   3  -3  11      215.15      203.61     34.96 o
   4  -3  11       54.79       24.46     37.06 o
   5  -3  11     1751.59     1685.21     77.63 o
   6  -3  11      556.72      514.98     55.87 o
   7  -3  11      175.46      225.73     79.21 o
   8  -3  11      298.41      366.04     78.25 o
   9  -3  11       97.23      166.90     72.69 o
  10  -3  11       58.72        0.00    114.37 o
  -9  -2  11        0.20        0.00     95.73 o
  -8  -2  11       17.92       30.45     85.98 o
  -7  -2  11       12.08        0.00    115.18 o
  -6  -2  11        0.59        0.00    102.20 o
  -5  -2  11     2678.97     2719.98    133.60 o
  -4  -2  11     3472.06     3053.39    139.34 o
  -3  -2  11      198.70      213.85     14.95 o
  -2  -2  11        3.42        2.55     24.12 o
  -1  -2  11     1440.11     1428.18     59.99 o
   0  -2  11     1594.61     1567.84     51.89 o
   1  -2  11     1260.18     1205.66     45.78 o
   2  -2  11      311.83      264.18     24.72 o
   3  -2  11      328.29      298.50     26.29 o
   4  -2  11      241.83      160.98     27.97 o
   5  -2  11       86.62       64.96     30.40 o
   6  -2  11     1825.67     1857.19     72.67 o
   7  -2  11      452.06      501.56     52.23 o
   8  -2  11       31.16      119.89     56.12 o
   9  -2  11       57.25        0.00     55.76 o
  10  -2  11     1258.71     1227.39    126.94 o
  -9  -1  11       25.16       51.95     91.18 o
  -8  -1  11       27.58       97.62     83.36 o
  -7  -1  11      325.24      440.61     75.47 o
  -6  -1  11      879.53      809.26     89.45 o
  -5  -1  11      150.28      196.40     56.36 o
  -4  -1  11      121.29      107.03     49.16 o
  -3  -1  11        3.95        3.12     37.65 o
  -2  -1  11       34.36       13.06     16.56 o
  -1  -1  11      427.74      375.75     26.42 o
   0  -1  11       87.71       91.22     21.22 o
   1  -1  11      567.18      565.15     34.65 o
   2  -1  11        6.41        0.00     16.84 o
   3  -1  11     1581.71     1529.35     45.82 o
   4  -1  11       17.59       18.69     29.60 o
   5  -1  11       37.26       67.78     24.87 o
   6  -1  11     2523.80     2589.96     78.03 o
   7  -1  11      360.46      412.32     38.77 o
   8  -1  11      135.48      139.36     45.65 o
   9  -1  11      798.14      753.71     98.63 o
  10  -1  11      452.14      445.56    158.16 o
  -9   0  11      634.37      858.06    145.19 o
  -8   0  11        0.08        0.00    102.20 o
  -7   0  11      256.03      273.23     80.30 o
  -6   0  11      198.49      260.12     67.21 o
  -5   0  11      174.76      149.18     82.73 o
  -4   0  11      560.81      490.25     63.09 o
  -3   0  11      449.36      495.75     55.89 o
  -2   0  11      504.16      405.58     25.69 o
  -1   0  11     1300.93     1337.17     44.47 o
   0   0  11        2.05       29.76     16.60 o
   1   0  11     1132.93     1085.77     51.48 o
   2   0  11       97.53       93.66     20.87 o
   3   0  11      178.83      178.27     21.81 o
   4   0  11      398.25      397.41     23.63 o
   5   0  11     1204.46     1115.25     38.15 o
   6   0  11      205.74      209.89     25.28 o
   7   0  11       38.65       31.14     29.97 o
   8   0  11      522.84      522.29     53.52 o
   9   0  11      570.72      713.56    115.18 o
  10   0  11       35.52        0.00     76.27 o
  -9   1  11      123.91      204.40    121.66 o
  -8   1  11        0.43        0.00     73.41 o
  -7   1  11       51.34       51.44    188.99 o
  -6   1  11      366.89      469.56     70.54 o
  -5   1  11     1946.28     1733.83    103.80 o
  -4   1  11     1579.47     1530.99    232.79 o
  -3   1  11      608.38      612.24     23.66 o
  -2   1  11      330.03      321.96     22.38 o
  -1   1  11       38.17       16.88     24.10 o
   0   1  11      536.49      543.29     29.14 o
   1   1  11      605.60      695.82     33.25 o
   2   1  11     4063.45     3888.12     89.28 o
   3   1  11        1.55        0.00     16.63 o
   4   1  11       14.52       29.64     16.56 o
   5   1  11     1066.38     1054.23     45.53 o
   6   1  11        4.13        0.23     42.83 o
   7   1  11      541.33      471.51     65.26 o
   8   1  11     1457.83     1402.45    205.21 o
   9   1  11       58.36       71.38     98.95 o
  10   1  11       21.83        0.00     75.15 o
  -9   2  11     1099.64     1280.78    150.86 o
  -8   2  11      751.37      788.55    103.24 o
  -7   2  11      563.62      634.50    115.99 o
  -6   2  11      290.00      195.75     60.80 o
  -5   2  11      622.48      606.32     71.09 o
  -4   2  11      684.84      660.82     66.06 o
  -3   2  11      154.38      174.77     23.99 o
  -2   2  11      434.79      409.97     25.98 o
  -1   2  11      553.50      622.54     43.60 o
   0   2  11      284.98      243.87     22.38 o
   1   2  11     5058.35     5170.02     98.77 o
   2   2  11      494.33      592.46     28.27 o
   3   2  11      206.73      216.11     19.33 o
   4   2  11      454.82      494.68     51.27 o
   5   2  11       14.84       54.06     42.40 o
   6   2  11       26.40       19.51     58.40 o
   7   2  11      297.67      351.14     64.90 o
   8   2  11       45.70       27.00     72.19 o
   9   2  11      304.30      360.66     76.66 o
  10   2  11        1.17       70.99     75.93 o
  -9   3  11       34.08      165.70    101.61 o
  -8   3  11       35.72       68.67     85.46 o
  -7   3  11      266.33      254.69    113.55 o
  -6   3  11      230.53      258.36     68.71 o
  -5   3  11       60.85       53.94     22.59 o
  -4   3  11     1265.11     1340.89     46.98 o
  -3   3  11        1.12        0.00     28.57 o
  -2   3  11       64.61      110.71     15.53 o
  -1   3  11     1689.44     1615.23     51.29 o
   0   3  11      208.59      235.49     30.79 o
   1   3  11      274.86      240.74     22.01 o
   2   3  11       22.92        0.00     19.90 o
   3   3  11    10487.92    10616.04    205.39 o
   4   3  11     1182.38      980.04     67.90 o
   5   3  11      340.13      376.97    100.58 o
   6   3  11      237.24      261.72     52.18 o
   7   3  11       78.23      155.43     63.27 o
   8   3  11       29.62        7.63     61.88 o
   9   3  11       55.63      182.42     74.05 o
  10   3  11        1.09      156.92     89.22 o
  -9   4  11      166.79      257.24    172.76 o
  -8   4  11       82.17      233.96     86.61 o
  -7   4  11        8.91       58.77     69.27 o
  -6   4  11        1.64       44.03     42.88 o
  -5   4  11        0.10       12.48     34.33 o
  -4   4  11       71.08       71.47     26.46 o
  -3   4  11      198.66      199.63     24.73 o
  -2   4  11       26.08       20.80     15.93 o
  -1   4  11      530.64      556.76     40.44 o
   0   4  11     2079.36     1993.02     53.14 o
   1   4  11       63.88      104.95     20.63 o
   2   4  11      843.11      863.13     38.56 o
   3   4  11     2362.77     2289.29     57.84 o
   4   4  11       23.61       34.38     35.06 o
   5   4  11      236.73      250.88     50.57 o
   6   4  11      759.79      711.56     72.44 o
   7   4  11     2755.24     2573.84    133.49 o
   8   4  11       46.07      102.96     59.82 o
   9   4  11      807.15      831.13     97.33 o
  10   4  11      530.12      578.08     89.98 o
  -8   5  11      463.64      537.32    126.53 o
  -7   5  11       54.63       21.28     75.76 o
  -6   5  11      271.37      189.48     57.88 o
  -5   5  11      308.57      254.92     44.08 o
  -4   5  11       33.07       19.95     33.38 o
  -3   5  11      303.47      289.47     28.11 o
  -2   5  11      115.80       93.55     18.99 o
  -1   5  11       51.61        5.05     17.79 o
   0   5  11       94.36      100.68     22.90 o
   1   5  11      230.85      238.49     24.95 o
   2   5  11      170.40      151.17     21.86 o
   3   5  11       95.84       96.23     23.10 o
   4   5  11       84.53       82.78     43.80 o
   5   5  11      135.74      127.25     51.91 o
   6   5  11       77.52      101.14     49.80 o
   7   5  11      282.88      389.28     70.54 o
   8   5  11        8.08        0.00     76.24 o
   9   5  11      438.49      562.56     83.52 o
  10   5  11        0.02      100.27     84.79 o
  -8   6  11       41.82        0.00     92.29 o
  -7   6  11       32.96      160.95    103.01 o
  -6   6  11        9.52        0.70     85.17 o
  -5   6  11       45.02       13.16     41.73 o
  -4   6  11     1571.55     1421.86     72.06 o
  -3   6  11     3837.71     3650.78    110.91 o
  -2   6  11        4.73       23.58     35.35 o
  -1   6  11       15.14       24.88     22.50 o
   0   6  11      439.21      410.92     30.35 o
   1   6  11      707.84      629.50     37.80 o
   2   6  11      685.67      708.82     41.68 o
   3   6  11     1944.19     1959.69     58.63 o
   4   6  11      223.73      211.11     20.80 o
   5   6  11      599.36      643.25     68.80 o
   6   6  11       18.53       42.79     49.41 o
   7   6  11      435.05      391.29     67.80 o
   8   6  11        4.70        0.00     64.62 o
   9   6  11       92.71      113.06     78.25 o
  10   6  11        1.17      189.55    120.04 o
  -8   7  11       24.31       85.28     98.47 o
  -7   7  11      599.91      562.70     82.10 o
  -6   7  11      916.49      999.21     77.35 o
  -5   7  11      482.99      560.74     66.28 o
  -4   7  11       50.88       88.39     41.48 o
  -3   7  11      616.66      582.66     47.52 o
  -2   7  11       11.76       32.01     30.87 o
  -1   7  11     1966.37     1884.17     63.66 o
   0   7  11     1352.86     1286.36     52.08 o
   1   7  11     3535.71     3427.54     89.53 o
   2   7  11       28.28       50.77     58.23 o
   3   7  11       36.95       52.41     25.83 o
   4   7  11      663.86      662.40     39.17 o
   5   7  11        2.88        0.00     15.41 o
   6   7  11       15.39        0.00     52.80 o
   7   7  11      303.92      245.93     73.66 o
   8   7  11      435.14      460.01    115.99 o
   9   7  11        1.30       26.69     81.00 o
  -7   8  11       52.49       52.79     71.79 o
  -6   8  11      956.01     1043.29    113.89 o
  -5   8  11       35.23      135.19     72.01 o
  -4   8  11      482.98      463.40     52.78 o
  -3   8  11        0.02       64.22     36.49 o
  -2   8  11      796.24      771.92     62.38 o
  -1   8  11     1313.87     1100.09     53.89 o
   0   8  11      254.60      268.88     36.53 o
   1   8  11       15.00       15.87     26.94 o
   2   8  11      398.89      421.47     35.23 o
   3   8  11     1177.04     1080.27     69.44 o
   4   8  11     1840.23     1856.26     66.28 o
   5   8  11     1711.51     1771.79     74.53 o
   6   8  11       50.74      181.45     62.45 o
   7   8  11      274.99      211.62     78.67 o
   8   8  11        0.20       19.52     81.11 o
   9   8  11        1.70        0.00     77.15 o
  -6   9  11      110.28      167.39     68.74 o
  -5   9  11     1311.22     1523.76     98.26 o
  -4   9  11       37.76       12.96     53.33 o
  -3   9  11       75.90      104.93     66.65 o
  -2   9  11      132.87      142.32     39.50 o
  -1   9  11      861.50      762.21     94.49 o
   0   9  11     2076.94     1904.75     70.14 o
   1   9  11       96.31       79.46     51.04 o
   2   9  11      195.19      165.47     33.68 o
   3   9  11      656.10      732.76     49.31 o
   4   9  11      288.49      278.70     43.32 o
   5   9  11       92.43       82.34     40.56 o
   6   9  11      292.70      332.81     71.26 o
   7   9  11      403.07      349.56     74.77 o
   8   9  11      291.81      203.13     90.80 o
  -5  10  11      110.43      103.60     84.17 o
  -4  10  11       26.54       70.74     53.09 o
  -3  10  11       24.62       90.03     56.21 o
  -2  10  11        2.77       15.26     41.43 o
  -1  10  11      400.80      376.69     48.64 o
   0  10  11        2.83        0.00     32.47 o
   1  10  11      249.24      303.16     40.05 o
   2  10  11       96.90       87.16     38.37 o
   3  10  11        1.66        3.99     36.30 o
   4  10  11       78.86       29.22     37.56 o
   5  10  11        5.64      129.40     48.89 o
   6  10  11       84.28       79.49     94.09 o
   7  10  11      308.83      329.48    112.74 o
  -4  11  11      239.64      328.69     79.15 o
  -3  11  11      842.33      742.95     83.80 o
  -2  11  11        4.02        0.00     58.07 o
  -1  11  11       14.92       48.88     44.69 o
   0  11  11       11.33       45.87     59.21 o
   1  11  11        0.53        1.28     39.33 o
   2  11  11        0.08       58.48     41.35 o
   3  11  11     2236.85     2310.43    115.19 o
   4  11  11      387.80      336.12     49.56 o
   5  11  11        8.30        2.76     57.80 o
   6  11  11       55.85       46.99     76.10 o
  -3  12  11        0.05        0.00    122.48 o
  -2  12  11        3.42      123.56     81.92 o
  -1  12  11        5.40       90.56     53.21 o
   0  12  11      148.43       82.04     50.26 o
   1  12  11       48.46       28.51     50.50 o
   2  12  11       83.73       61.92     48.21 o
   3  12  11        2.18       21.97     47.47 o
   4  12  11      111.16      116.71     55.49 o
   5  12  11       98.58      112.36     63.92 o
   0  13  11      115.16       46.16     80.72 o
   1  13  11       54.89        0.00     94.09 o
   2  13  11      912.90      930.09     83.31 o
   3  13  11       38.30       50.83     69.54 o
  -2 -10  12        0.06       75.02    123.79 o
  -1 -10  12      278.86      472.02     95.97 o
   0 -10  12      102.50      105.86     76.20 o
   1 -10  12        7.91        0.00     82.01 o
   2 -10  12      183.91      142.98     97.93 o
   3 -10  12        3.76      214.36    180.06 o
  -4  -9  12       17.24      130.98     75.37 o
  -3  -9  12        0.02        0.00     59.64 o
  -2  -9  12      719.74      786.92     74.96 o
  -1  -9  12      334.90      409.11     61.47 o
   0  -9  12      113.26      217.47     55.96 o
   1  -9  12       32.24        5.52     90.84 o
   2  -9  12       21.15       12.17     80.13 o
   3  -9  12        0.83       40.06     87.48 o
   4  -9  12        5.41        0.00    158.16 o
   5  -9  12       96.82       63.82     99.18 o
  -5  -8  12      325.11      437.99    141.13 o
  -4  -8  12      655.33      766.23     80.07 o
  -3  -8  12      707.20      705.28     65.98 o
  -2  -8  12      153.28      131.16     49.89 o
  -1  -8  12       20.66       79.89     48.59 o
   0  -8  12       30.59        0.00     65.87 o
   1  -8  12       97.70       17.24     96.11 o
   2  -8  12     1406.32     1440.81     89.45 o
   3  -8  12       92.58      101.00     60.69 o
   4  -8  12       22.08       71.38    137.89 o
   5  -8  12        2.61       39.82    134.64 o
   6  -8  12        2.02        0.00     98.82 o
  -6  -7  12       35.46       30.67    100.92 o
  -5  -7  12       24.99        0.00    139.51 o
  -4  -7  12        0.86       17.00     95.02 o
  -3  -7  12       16.48       12.55     48.51 o
  -2  -7  12      924.57      905.98     68.60 o
  -1  -7  12       29.34        0.00     43.20 o
   0  -7  12     1517.82     1486.77     75.68 o
   1  -7  12      239.64      227.31     45.32 o
   2  -7  12       79.00       45.42     42.70 o
   3  -7  12        9.90       35.22     46.43 o
   4  -7  12        3.00        0.00     52.78 o
   5  -7  12      134.22       90.01     49.52 o
   6  -7  12      707.87      900.55    111.07 o
   7  -7  12     2729.59     3218.92    196.30 o
  -7  -6  12      193.52       94.59    112.74 o
  -6  -6  12       11.38        0.00     89.45 o
  -5  -6  12       35.04        0.00    135.45 o
  -4  -6  12       66.21        0.00     51.76 o
  -3  -6  12      332.08      296.54     63.16 o
  -2  -6  12        9.53       17.06     38.40 o
  -1  -6  12       14.19       33.75     35.70 o
   0  -6  12       26.08       95.19     36.38 o
   1  -6  12       35.70       34.19     36.39 o
   2  -6  12       89.40      128.52     56.50 o
   3  -6  12        0.94        0.00     49.08 o
   4  -6  12     2015.82     1909.27    135.37 o
   5  -6  12      658.07      587.57     72.87 o
   6  -6  12      391.08      350.64     61.56 o
   7  -6  12      126.25        8.33     66.09 o
   8  -6  12        0.03       89.22    113.55 o
  -8  -5  12      118.51       12.65    259.55 o
  -7  -5  12      556.13      541.42    108.39 o
  -6  -5  12      571.62      587.52    177.63 o
  -5  -5  12       88.39      280.64     95.71 o
  -4  -5  12      209.59      230.16     43.80 o
  -3  -5  12      439.99      443.09     38.48 o
  -2  -5  12       32.64       70.67     34.31 o
  -1  -5  12      465.43      451.77     44.49 o
   0  -5  12     1428.94     1372.20     64.06 o
   1  -5  12      318.36      250.44     44.25 o
   2  -5  12      281.16      278.82     42.18 o
   3  -5  12      111.42       95.20     39.26 o
   4  -5  12       65.13       76.36     47.77 o
   5  -5  12        8.73        0.00     42.70 o
   6  -5  12       44.54       90.83    106.30 o
   7  -5  12        0.03        0.00     55.69 o
   8  -5  12       37.56        0.00     62.57 o
  -8  -4  12     1343.65     1389.74    160.60 o
  -7  -4  12       73.24        8.38     87.77 o
  -6  -4  12       19.97       29.33     77.36 o
  -5  -4  12       83.07      121.33     66.26 o
  -4  -4  12      152.50      148.13     24.76 o
  -3  -4  12      344.17      341.98     26.64 o
  -2  -4  12      451.99      341.76     53.00 o
  -1  -4  12     1340.50     1227.17     51.23 o
   0  -4  12     1340.54     1199.86     56.59 o
   1  -4  12     1110.00     1003.39     51.87 o
   2  -4  12       26.26       26.47     28.37 o
   3  -4  12        0.86        0.00     61.08 o
   4  -4  12      328.63      355.83     54.43 o
   5  -4  12      307.60      310.84     48.80 o
   6  -4  12        3.44        0.00     57.02 o
   7  -4  12       73.86        4.60     53.03 o
   8  -4  12      208.77      227.66     64.51 o
   9  -4  12       84.64      235.93     74.26 o
  -8  -3  12        7.73        0.00     90.99 o
  -7  -3  12        0.58       80.45     84.26 o
  -6  -3  12      126.08      117.65     72.51 o
  -5  -3  12     1692.38     1787.29    121.95 o
  -4  -3  12      632.56      594.29     77.77 o
  -3  -3  12      287.10      297.91     21.65 o
  -2  -3  12       18.17       22.64     23.68 o
  -1  -3  12      552.07      590.09     43.84 o
   0  -3  12     1538.75     1530.23     55.43 o
   1  -3  12      555.61      525.73     38.05 o
   2  -3  12      443.87      412.08     36.07 o
   3  -3  12      490.28      463.61     37.34 o
   4  -3  12        6.51        0.00     68.08 o
   5  -3  12     2729.53     2517.10     97.27 o
   6  -3  12       87.61       74.84     44.37 o
   7  -3  12       63.73       63.28     49.16 o
   8  -3  12       13.54       13.84     54.03 o
   9  -3  12        3.06        0.00     81.87 o
  -9  -2  12        0.10      103.93    116.22 o
  -8  -2  12      271.80      266.20     95.19 o
  -7  -2  12      201.56      284.25    114.37 o
  -6  -2  12       81.63       20.63    111.12 o
  -5  -2  12      515.17      420.66    119.23 o
  -4  -2  12       72.46       57.69     48.74 o
  -3  -2  12        1.11        5.73     18.26 o
  -2  -2  12      494.93      473.77     32.55 o
  -1  -2  12      622.07      650.34     39.87 o
   0  -2  12      480.96      461.42     33.07 o
   1  -2  12     2014.25     1928.12     63.24 o
   2  -2  12      314.57      310.89     29.38 o
   3  -2  12      250.10      251.90     27.52 o
   4  -2  12      117.37       96.83     25.25 o
   5  -2  12      146.27      131.51     31.31 o
   6  -2  12      748.03      718.55     50.38 o
   7  -2  12     2078.05     2119.75     95.44 o
   8  -2  12      103.29       90.18     51.43 o
   9  -2  12       99.63      154.92     81.44 o
  10  -2  12      737.54      752.82    107.21 o
  -9  -1  12       67.79       28.91     99.10 o
  -8  -1  12      284.95      213.54    163.84 o
  -7  -1  12      133.08      292.37     80.20 o
  -6  -1  12      224.78      233.46     66.95 o
  -5  -1  12       71.62       62.88     69.75 o
  -4  -1  12      549.16      623.47     71.63 o
  -3  -1  12      350.10      405.60     55.06 o
  -2  -1  12      155.74      134.29     23.41 o
  -1  -1  12     1577.65     1415.27     86.63 o
   0  -1  12      494.42      574.31     37.51 o
   1  -1  12       24.72       71.92     22.04 o
   2  -1  12      186.99      167.64     22.97 o
   3  -1  12      374.79      459.84     29.02 o
   4  -1  12     1009.01      934.73     40.48 o
   5  -1  12       26.69       28.54     23.78 o
   6  -1  12     2058.05     1994.26     69.22 o
   7  -1  12     1364.38     1421.59    108.34 o
   8  -1  12      230.38      255.85     48.74 o
   9  -1  12        0.01        0.00     95.71 o
  10  -1  12        0.84        0.00     86.55 o
  -9   0  12       82.44      149.24     94.06 o
  -8   0  12        0.01       75.04     81.05 o
  -7   0  12      381.60      502.60     93.53 o
  -6   0  12     1418.04     1326.74    111.83 o
  -5   0  12      358.99      366.24     68.13 o
  -4   0  12       14.92        0.00     90.03 o
  -3   0  12     2507.65     2619.89    119.23 o
  -2   0  12      138.86      132.66     28.70 o
  -1   0  12      259.12      303.07     28.57 o
   0   0  12     2532.21     2631.99     66.40 o
   1   0  12       36.21       23.23     20.76 o
   2   0  12     2687.40     2629.96    113.56 o
   3   0  12      593.84      553.52     34.70 o
   4   0  12      158.89      130.18     25.52 o
   5   0  12      223.20      207.52     22.09 o
   6   0  12       82.34      100.41     21.29 o
   7   0  12      601.02      611.70     56.56 o
   8   0  12      480.98      439.20     89.65 o
   9   0  12      840.40      847.17     96.80 o
  10   0  12      851.39      880.95    110.31 o
  -9   1  12      198.22       64.89    149.24 o
  -8   1  12      790.42      683.39    107.21 o
  -7   1  12        3.54        0.00    103.82 o
  -6   1  12        1.29        0.00     62.51 o
  -5   1  12      409.87      463.65    104.63 o
  -4   1  12       15.66        0.00     44.15 o
  -3   1  12     1682.74     1742.48     58.47 o
  -2   1  12     2204.58     2103.58     61.11 o
  -1   1  12       14.73       15.70     19.44 o
   0   1  12     1285.11     1199.61     39.88 o
   1   1  12      241.66      229.26     22.29 o
   2   1  12        2.06       11.26     20.34 o
   3   1  12      398.33      422.82     48.23 o
   4   1  12      132.31      150.49     36.76 o
   5   1  12      763.54      784.31     40.98 o
   6   1  12     4281.63     4495.89    174.93 o
   7   1  12     3848.85     3979.23    166.87 o
   8   1  12     1458.66     1418.19    152.49 o
   9   1  12      210.75      225.62     73.66 o
  10   1  12      210.62      220.34     92.21 o
  -9   2  12      433.28      391.46    104.31 o
  -8   2  12        0.13        0.00     79.05 o
  -7   2  12      420.91      400.93     86.83 o
  -6   2  12      809.39      807.93     87.15 o
  -5   2  12      319.97      190.70     61.81 o
  -4   2  12       78.63       17.32     59.21 o
  -3   2  12      379.80      407.61     26.84 o
  -2   2  12      104.40      120.99     19.65 o
  -1   2  12     1086.84     1086.16     43.52 o
   0   2  12      535.54      522.03     31.28 o
   1   2  12      703.22      721.94     32.36 o
   2   2  12     3699.54     3906.94     86.53 o
   3   2  12      756.47      799.15     51.04 o
   4   2  12      265.90      273.73     22.73 o
   5   2  12      493.31      468.57     60.02 o
   6   2  12      267.58      293.88    120.04 o
   7   2  12      381.15      409.24     67.80 o
   8   2  12       23.44       57.55     61.88 o
   9   2  12       74.86      137.89     78.00 o
  10   2  12       90.50      141.94    146.00 o
  -9   3  12      380.86      572.35    424.21 o
  -8   3  12      380.03      471.89    103.46 o
  -7   3  12        9.88        0.00     64.74 o
  -6   3  12      122.22      163.42     65.89 o
  -5   3  12      663.48      747.63     37.06 o
  -4   3  12       61.68       93.46     21.88 o
  -3   3  12      658.69      683.44     54.56 o
  -2   3  12       25.54        4.07     21.98 o
  -1   3  12      552.89      576.32     34.56 o
   0   3  12      823.83      877.58     37.63 o
   1   3  12      232.21      226.75     25.85 o
   2   3  12        0.24       26.58     16.76 o
   3   3  12       39.41       48.36     24.12 o
   4   3  12        0.60        0.00     35.04 o
   5   3  12      355.92      336.02     54.26 o
   6   3  12       30.73        0.00     49.48 o
   7   3  12     1389.98     1201.93     97.47 o
   8   3  12     3376.88     3306.02    161.14 o
   9   3  12      137.52      286.91     75.19 o
  10   3  12      259.14      295.65     89.05 o
  -8   4  12      299.71      141.09     86.60 o
  -7   4  12      207.80      288.28    163.84 o
  -6   4  12      245.37      243.25     45.21 o
  -5   4  12      173.34      191.83     30.79 o
  -4   4  12       49.35       35.86     24.17 o
  -3   4  12       45.91       61.49     22.43 o
  -2   4  12      580.25      628.08     33.93 o
  -1   4  12      298.36      266.19     26.48 o
   0   4  12      140.89      161.31     23.36 o
   1   4  12      117.00      100.63     25.93 o
   2   4  12      576.98      578.05     35.17 o
   3   4  12      446.99      500.38     25.70 o
   4   4  12      219.03      203.28     45.18 o
   5   4  12     1514.92     1456.34     95.79 o
   6   4  12     3128.51     3221.68    145.49 o
   7   4  12      282.59      203.47     60.40 o
   8   4  12       30.31       42.18    158.98 o
   9   4  12        1.75       52.35     68.96 o
  10   4  12        0.06        0.00    136.26 o
  -8   5  12      133.79       78.40     95.16 o
  -7   5  12       13.28        0.00     76.91 o
  -6   5  12      121.14      169.70     56.25 o
  -5   5  12     1339.97     1357.59     76.58 o
  -4   5  12      469.19      554.94     47.76 o
  -3   5  12      273.01      262.91     28.59 o
  -2   5  12       79.66      115.36     20.23 o
  -1   5  12       40.89       40.91     21.30 o
   0   5  12      469.95      459.35     36.72 o
   1   5  12       25.23       31.91     25.95 o
   2   5  12      248.18      243.11     25.81 o
   3   5  12      729.72      708.09     36.27 o
   4   5  12       17.04       35.31     38.93 o
   5   5  12      313.90      260.24     60.83 o
   6   5  12        9.00       25.77     51.47 o
   7   5  12        5.04        0.00     52.72 o
   8   5  12      345.81      359.52     76.50 o
   9   5  12      239.23      217.57     80.57 o
  10   5  12      174.52      125.59     87.66 o
  -8   6  12        0.12      119.51     93.23 o
  -7   6  12      280.16      259.18     88.89 o
  -6   6  12        8.00       18.47     53.80 o
  -5   6  12      296.89      372.93     51.26 o
  -4   6  12       39.97        0.00     40.41 o
  -3   6  12      106.91      125.58     35.22 o
  -2   6  12      487.98      457.86     34.18 o
  -1   6  12      127.24       90.62     23.77 o
   0   6  12        2.64       24.27     23.72 o
   1   6  12      659.78      585.26     38.36 o
   2   6  12       12.07       19.71     33.95 o
   3   6  12        3.39       32.85     22.16 o
   4   6  12       26.35       53.50     24.12 o
   5   6  12      297.35      268.39     64.19 o
   6   6  12      339.87      457.46    105.44 o
   7   6  12     1705.64     1596.43    116.14 o
   8   6  12      796.28      905.63     98.15 o
   9   6  12       36.33      195.50    197.10 o
  -7   7  12        2.52       60.02    131.40 o
  -6   7  12       35.46       69.01     81.73 o
  -5   7  12       11.46       32.38     54.15 o
  -4   7  12      421.76      402.76     50.08 o
  -3   7  12      336.31      399.86     58.31 o
  -2   7  12       88.40       96.95     34.73 o
  -1   7  12      118.43      149.11     29.23 o
   0   7  12      366.25      333.35     31.70 o
   1   7  12        4.63       44.68     28.09 o
   2   7  12       83.18       68.69     28.46 o
   3   7  12       39.15       38.46     24.87 o
   4   7  12     1371.58     1367.19     84.06 o
   5   7  12        1.16        0.00     48.71 o
   6   7  12       15.65       59.39     52.23 o
   7   7  12      313.37      257.93     84.35 o
   8   7  12       33.33        0.00     72.19 o
   9   7  12        0.48        0.00     75.62 o
  -7   8  12       95.61      281.51    123.29 o
  -6   8  12      394.90      354.41     69.29 o
  -5   8  12      223.39      326.91     65.18 o
  -4   8  12       35.86       33.41     45.15 o
  -3   8  12      153.61       60.59     48.42 o
  -2   8  12      246.46      192.43     39.05 o
  -1   8  12     1974.35     1801.32     67.59 o
   0   8  12     1540.91     1396.66     74.22 o
   1   8  12      795.67      804.30     66.50 o
   2   8  12      173.44      191.88     36.51 o
   3   8  12      102.74      183.42     40.08 o
   4   8  12      167.41      160.96     35.66 o
   5   8  12       26.19       44.18     33.97 o
   6   8  12      564.78      684.40     86.82 o
   7   8  12        7.45        0.00     73.45 o
   8   8  12      278.57      254.52     88.23 o
   9   8  12       95.72      114.00     98.16 o
  -6   9  12        1.00        0.00     68.82 o
  -5   9  12       12.11        0.00     58.36 o
  -4   9  12       50.70       25.28     60.63 o
  -3   9  12       49.52      126.31     44.81 o
  -2   9  12      296.57      235.83     43.63 o
  -1   9  12        0.32        8.67     35.52 o
   0   9  12       94.49       73.94     38.13 o
   1   9  12       46.17       48.09     31.62 o
   2   9  12      178.76      164.85     36.76 o
   3   9  12       21.97       49.67     39.84 o
   4   9  12      222.24      179.63     96.52 o
   5   9  12      430.74      423.26     77.87 o
   6   9  12      242.42      160.60     92.47 o
   7   9  12       56.97      129.03     73.90 o
   8   9  12      103.48       25.97     76.78 o
  -5  10  12        1.31        0.00     65.19 o
  -4  10  12        0.16      108.83     53.48 o
  -3  10  12      291.12      286.62     53.15 o
  -2  10  12      312.12      361.38     67.97 o
  -1  10  12        7.59       37.51     40.22 o
   0  10  12      400.72      411.90     43.77 o
   1  10  12      130.77       93.46     37.82 o
   2  10  12       54.96        8.31     44.90 o
   3  10  12      759.41      875.48     82.59 o
   4  10  12      400.08      420.61     45.20 o
   5  10  12      156.85      218.11    128.96 o
   6  10  12        6.64       53.74    152.49 o
   7  10  12      225.75      379.11     93.93 o
  -4  11  12       76.11      144.51     85.17 o
  -3  11  12        3.69       47.28     58.83 o
  -2  11  12      437.22      475.43     74.72 o
  -1  11  12      593.12      610.33     72.87 o
   0  11  12      105.85      136.49     48.04 o
   1  11  12        6.61        4.69     37.68 o
   2  11  12      249.07      257.27     49.09 o
   3  11  12       21.66       85.02     47.69 o
   4  11  12      272.93      272.25     47.94 o
   5  11  12       23.18        0.00     56.13 o
   6  11  12      159.31      273.36     72.15 o
  -2  12  12      406.20      494.00     86.14 o
  -1  12  12       17.26       55.34     53.91 o
   0  12  12       57.56        0.00     49.72 o
   1  12  12        0.14        0.00     65.83 o
   2  12  12      285.20      166.29     48.47 o
   3  12  12      351.35      332.98     57.59 o
   4  12  12      471.94      437.22     75.30 o
   5  12  12       55.82      252.70     68.98 o
  -1 -10  13        1.28        0.00     82.73 o
   0 -10  13        5.97        0.00     86.62 o
   1 -10  13       37.62        0.00     97.92 o
  -3  -9  13       12.19        0.00     64.08 o
  -2  -9  13        0.56        4.67     61.85 o
  -1  -9  13        0.15        2.90     85.70 o
   0  -9  13        0.10        0.00     70.23 o
   1  -9  13       13.24       33.40    118.69 o
   2  -9  13        2.31        0.00    150.86 o
   3  -9  13      657.57      782.11    130.59 o
   4  -9  13        2.75        0.00    132.21 o
  -5  -8  13       26.41        0.00     99.78 o
  -4  -8  13       23.19        0.00    110.31 o
  -3  -8  13       44.58       51.68     56.69 o
  -2  -8  13      468.11      475.24     61.79 o
  -1  -8  13      182.50      145.57     59.11 o
   0  -8  13      685.81      691.32     64.23 o
   1  -8  13        0.12       72.61     48.82 o
   2  -8  13       46.01       75.55     53.80 o
   3  -8  13        0.49       40.36     87.61 o
   4  -8  13        8.37      158.98     87.18 o
   5  -8  13       46.35       74.53     84.67 o
  -6  -7  13        0.53       79.95    113.87 o
  -5  -7  13        0.07       38.94    115.99 o
  -4  -7  13      824.71      853.98     74.78 o
  -3  -7  13      255.35      327.64     63.09 o
  -2  -7  13        0.25        0.00     50.07 o
  -1  -7  13        4.94       63.74     45.39 o
   0  -7  13        0.01        3.02     66.73 o
   1  -7  13       27.73       18.73     52.45 o
   2  -7  13      241.09      384.26     56.43 o
   3  -7  13      199.06      282.73     52.70 o
   4  -7  13        1.14        0.00     47.93 o
   5  -7  13        0.18       13.71     54.17 o
   6  -7  13       25.37        0.00     84.16 o
  -6  -6  13      347.98      360.28    134.64 o
  -5  -6  13        0.46       90.84    126.53 o
  -4  -6  13        3.57        0.00     47.44 o
  -3  -6  13        1.56        0.00     48.88 o
  -2  -6  13        0.86        0.00     40.88 o
  -1  -6  13       79.80       50.78     40.56 o
   0  -6  13      406.64      446.94     48.00 o
   1  -6  13     2359.76     2227.40     86.26 o
   2  -6  13     1259.76     1076.73     62.26 o
   3  -6  13       95.16       98.77     45.97 o
   4  -6  13       32.36        0.00     43.13 o
   5  -6  13       29.95        4.66     71.83 o
   6  -6  13      255.48      231.27     61.77 o
   7  -6  13      468.62      486.52     74.95 o
  -7  -5  13       35.86      123.14    111.80 o
  -6  -5  13       34.77        0.00    142.75 o
  -5  -5  13       56.84       57.43     90.42 o
  -4  -5  13        1.28       31.37     42.69 o
  -3  -5  13     1365.44     1221.41    145.27 o
  -2  -5  13     5108.80     4741.84    144.37 o
  -1  -5  13       72.11       39.86     37.00 o
   0  -5  13      391.78      317.87     39.08 o
   1  -5  13      567.12      513.61     44.16 o
   2  -5  13       10.18       29.18     32.84 o
   3  -5  13       81.56       43.00     39.10 o
   4  -5  13      434.16      416.21     54.58 o
   5  -5  13     1862.64     1863.34     95.60 o
   6  -5  13      907.99      883.68     76.75 o
   7  -5  13       17.53       46.67     61.55 o
   8  -5  13      193.58      131.02     83.96 o
  -8  -4  13        3.86      156.60    146.00 o
  -7  -4  13       46.88       74.17     99.77 o
  -6  -4  13      136.52      126.66    108.69 o
  -5  -4  13        0.14       95.71     94.09 o
  -4  -4  13       28.88        0.00     45.18 o
  -3  -4  13      663.36      588.74     33.46 o
  -2  -4  13      168.25      139.31     30.84 o
  -1  -4  13      184.03      181.60     39.31 o
   0  -4  13      336.67      298.40     58.04 o
   1  -4  13      189.97      218.75     34.10 o
   2  -4  13       88.40       82.99     31.69 o
   3  -4  13      673.39      590.36     46.29 o
   4  -4  13      408.28      425.99     50.25 o
   5  -4  13      638.15      657.19     59.34 o
   6  -4  13       45.90       52.19     90.84 o
   7  -4  13       41.10      160.69     58.87 o
   8  -4  13      162.13      183.96     66.49 o
  -8  -3  13       94.15      205.60    109.50 o
  -7  -3  13       13.00      132.80     92.38 o
  -6  -3  13      140.10      100.29     84.67 o
  -5  -3  13      225.16      268.13     96.52 o
  -4  -3  13       78.03      106.25     60.83 o
  -3  -3  13      547.64      584.19     39.57 o
  -2  -3  13       55.04       65.29     35.94 o
  -1  -3  13     3373.52     3192.58     87.66 o
   0  -3  13     1346.96     1229.71     79.55 o
   1  -3  13     1532.05     1291.18     58.55 o
   2  -3  13      490.14      433.07     37.57 o
   3  -3  13       76.50       70.01     33.95 o
   4  -3  13       59.96       19.00     30.26 o
   5  -3  13      632.82      672.54     58.18 o
   6  -3  13      315.99      296.53     51.32 o
   7  -3  13      358.47      363.60     57.27 o
   8  -3  13      167.09      237.41     61.77 o
   9  -3  13        3.65        0.00    124.91 o
  -8  -2  13        6.89       15.15    103.58 o
  -7  -2  13       26.43        0.00     78.52 o
  -5  -2  13       41.05       21.20     59.07 o
  -4  -2  13      516.32      436.38     69.75 o
  -3  -2  13      821.05      830.63     36.59 o
  -2  -2  13      779.44      677.19     71.18 o
  -1  -2  13      294.61      289.84     41.68 o
   0  -2  13      123.86      115.32     27.71 o
   1  -2  13      129.49      107.61     41.04 o
   2  -2  13      521.23      444.74     35.74 o
   3  -2  13     3043.96     2803.08     81.16 o
   4  -2  13      203.65      205.31     33.39 o
   5  -2  13      595.17      564.84     37.53 o
   6  -2  13       12.33      107.63     41.22 o
   7  -2  13      105.18      144.61     64.89 o
   8  -2  13      220.45      294.44     59.88 o
   9  -2  13      113.35       18.98     84.05 o
  -8  -1  13       18.66        2.89     92.29 o
  -7  -1  13      388.22      192.95     91.65 o
  -6  -1  13        0.39        8.23     68.24 o
  -5  -1  13      136.87       86.65     63.06 o
  -4  -1  13      292.29      253.34     57.92 o
  -3  -1  13      201.64      245.08     49.36 o
  -2  -1  13        8.75        0.00     20.44 o
  -1  -1  13     2640.84     2538.36     75.39 o
   0  -1  13       13.68        0.00     34.89 o
   1  -1  13      671.71      656.29     47.28 o
   2  -1  13      846.82      721.21     42.58 o
   3  -1  13      157.94      117.28     22.70 o
   4  -1  13      137.05      122.93     24.93 o
   5  -1  13      109.08      108.80     27.40 o
   6  -1  13      115.99      105.93     34.67 o
   7  -1  13     3416.44     3329.25    114.26 o
   8  -1  13      958.95     1093.05    108.68 o
   9  -1  13      348.42      278.08     95.78 o
  -8   0  13      100.45      168.55     94.69 o
  -7   0  13      661.67      838.40    161.41 o
  -6   0  13       60.65       45.70     67.65 o
  -5   0  13      110.20      137.78     62.32 o
  -4   0  13        0.78       24.51     71.38 o
  -3   0  13      987.35     1025.48     84.02 o
  -2   0  13       84.45       74.03     23.24 o
  -1   0  13       76.27       77.87     23.50 o
   0   0  13      530.22      546.25     44.60 o
   1   0  13      892.99      864.87     65.56 o
   2   0  13       46.66       59.50     28.71 o
   3   0  13      330.78      322.78     33.95 o
   4   0  13       12.32        0.00     23.47 o
   5   0  13       18.49        0.00     24.06 o
   6   0  13      373.77      373.37     27.60 o
   7   0  13      835.04      740.21     68.93 o
   8   0  13      190.86      127.33    108.69 o
   9   0  13      297.31      296.45    128.96 o
  10   0  13       14.45        0.00     89.56 o
  -8   1  13       28.93      115.96     92.29 o
  -7   1  13      573.29      533.49    143.56 o
  -6   1  13      695.41      805.66     94.46 o
  -5   1  13        8.71        0.00     93.28 o
  -4   1  13       55.35       79.83     54.04 o
  -3   1  13     2051.80     2064.90     45.61 o
  -2   1  13      936.14     1030.04     57.37 o
  -1   1  13      665.47      617.73     41.44 o
   0   1  13      450.86      408.63     34.02 o
   1   1  13      234.07      178.97     33.15 o
   2   1  13       62.95       60.87     23.45 o
   3   1  13      523.35      590.30     35.55 o
   4   1  13     3595.28     3820.45    128.78 o
   5   1  13       46.39       64.64     20.81 o
   6   1  13      107.20      125.26     52.62 o
   7   1  13       91.98       52.80     56.08 o
   8   1  13       69.81       90.37     74.62 o
   9   1  13      830.00      746.70    125.72 o
  10   1  13       24.10        0.00     81.96 o
  -8   2  13      239.57      374.23    127.34 o
  -7   2  13       55.74       96.84     73.39 o
  -6   2  13       59.52      143.17     73.45 o
  -5   2  13      269.18      285.98    126.53 o
  -4   2  13       34.14        0.00     48.69 o
  -3   2  13       58.28       82.19     15.55 o
  -2   2  13      798.19      840.69     40.17 o
  -1   2  13       72.46       65.12     23.68 o
   0   2  13      425.15      440.44     32.55 o
   1   2  13      996.81      976.00     46.59 o
   2   2  13     2263.42     2402.43     60.27 o
   3   2  13       28.57       43.27     20.52 o
   4   2  13      873.21      922.91     35.97 o
   5   2  13        2.10       33.35     68.94 o
   6   2  13      274.53      276.07     57.22 o
   7   2  13     4238.41     4231.78    183.36 o
   8   2  13     1458.10     1766.57    168.71 o
   9   2  13      237.63      297.28     82.59 o
  10   2  13        5.04        0.00    126.53 o
  -8   3  13        0.21        0.00     86.97 o
  -7   3  13      328.10      471.35     91.74 o
  -6   3  13       75.68       89.44     68.37 o
  -5   3  13        1.28       30.01     56.21 o
  -4   3  13       88.92       71.72     25.52 o
  -3   3  13     1301.36     1424.14     51.51 o
  -2   3  13      605.92      615.19     30.37 o
  -1   3  13      455.46      402.84     40.78 o
   0   3  13      284.55      256.37     28.76 o
   1   3  13     1205.38     1123.78     50.95 o
   2   3  13     2183.34     2197.79     56.98 o
   3   3  13       30.86       23.11     20.05 o
   4   3  13        8.97        0.00     41.29 o
   5   3  13     1133.27     1151.28     88.47 o
   6   3  13     4507.93     4464.40    177.15 o
   7   3  13       76.32       49.24     60.83 o
   8   3  13      191.15      126.53     90.84 o
   9   3  13      244.20      229.42     79.50 o
  10   3  13      132.53      152.76     92.40 o
  -8   4  13        2.43        0.00    161.41 o
  -7   4  13       15.99      226.65     85.17 o
  -6   4  13      845.72      550.24     98.89 o
  -5   4  13      893.73     1084.18    160.34 o
  -4   4  13      380.27      381.77     33.99 o
  -3   4  13       13.02       34.44     30.44 o
  -2   4  13      180.93      188.93     36.11 o
  -1   4  13      113.51       70.50     24.11 o
   0   4  13        6.72       15.27     26.16 o
   1   4  13      514.62      458.26     40.14 o
   2   4  13     4121.97     3955.95     95.40 o
   3   4  13       37.72       48.46     18.16 o
   4   4  13       43.64      121.48     40.54 o
   5   4  13      259.00      366.86    110.31 o
   6   4  13      374.62      373.71     60.98 o
   7   4  13      274.72      409.20    167.90 o
   8   4  13        7.00        0.00     64.08 o
   9   4  13       14.59        5.01     77.90 o
  10   4  13      416.35      559.07    215.75 o
  -8   5  13       43.18        0.00    116.80 o
  -7   5  13      254.42      250.29     87.97 o
  -6   5  13      210.26      301.30     81.46 o
  -5   5  13      427.84      514.62     52.24 o
  -4   5  13      252.51      197.55     43.39 o
  -3   5  13      881.39      798.71     47.16 o
  -2   5  13      811.44      728.06     41.56 o
  -1   5  13      128.52      140.24     24.61 o
   0   5  13     1502.40     1397.14     62.09 o
   1   5  13      215.06      260.56     40.04 o
   2   5  13        9.13        3.01     22.70 o
   3   5  13      141.58      173.71     23.91 o
   4   5  13       33.75      100.98     81.11 o
   5   5  13        0.10       61.04     48.58 o
   6   5  13        9.36       10.29     53.11 o
   7   5  13       85.28       71.25     59.00 o
   8   5  13      394.60      236.53     73.25 o
   9   5  13       65.19       67.26     73.90 o
  -7   6  13        2.97        0.00     93.53 o
  -6   6  13        2.85       65.49     75.50 o
  -5   6  13      937.11     1018.32     76.07 o
  -4   6  13       52.76       52.70     41.84 o
  -3   6  13     2129.34     2023.17    127.64 o
  -2   6  13      564.81      427.09     35.07 o
  -1   6  13      116.36       99.57     29.45 o
   0   6  13      206.28      218.78     46.60 o
   1   6  13        0.22       37.97     26.12 o
   2   6  13      986.86     1056.38     50.76 o
   3   6  13      324.56      348.24     29.76 o
   4   6  13     3423.77     3445.24     82.52 o
   5   6  13       43.85       39.05     55.55 o
   6   6  13       33.19        0.00     51.92 o
   7   6  13       54.85      124.05     65.12 o
   8   6  13        0.12       42.87     66.22 o
   9   6  13       13.01        0.00    243.33 o
  -7   7  13      203.76      242.58    173.58 o
  -6   7  13        0.12      118.24     86.14 o
  -5   7  13       11.50       33.34     50.15 o
  -4   7  13       69.34       71.12     44.21 o
  -3   7  13       29.73       92.21     52.71 o
  -2   7  13      742.98      718.00     54.35 o
  -1   7  13       52.11       24.28     31.86 o
   0   7  13      255.70      240.44     31.72 o
   1   7  13      285.75      189.68     34.15 o
   2   7  13      479.92      524.15     38.95 o
   3   7  13      166.84      175.28     30.37 o
   4   7  13       42.10       31.15     30.67 o
   5   7  13        0.17       17.57     69.75 o
   6   7  13      111.86      103.82     64.24 o
   7   7  13       30.81       40.79    138.70 o
   8   7  13      949.46      988.09    103.70 o
   9   7  13       86.75       20.15     85.33 o
  -6   8  13        0.35        0.00    234.41 o
  -5   8  13      367.87      319.36     61.34 o
  -4   8  13      341.74      343.66     59.85 o
  -3   8  13       12.83        0.00     38.87 o
  -2   8  13      795.74      808.05     97.93 o
  -1   8  13      331.25      258.55     37.93 o
   0   8  13        3.00       16.93     33.01 o
   1   8  13        4.40       20.19     30.61 o
   2   8  13      575.39      565.36     50.79 o
   3   8  13      135.52      130.28     41.78 o
   4   8  13        0.82        0.00     36.61 o
   5   8  13       30.16        0.00     84.35 o
   6   8  13        4.54       81.11     84.35 o
   7   8  13        9.02       45.54     70.86 o
   8   8  13       12.60        3.62     85.64 o
  -6   9  13       12.48        0.00     97.95 o
  -5   9  13      421.08      615.29     69.96 o
  -4   9  13      456.28      523.14     62.61 o
  -3   9  13      263.58      354.96     52.54 o
  -2   9  13       18.82        0.00     40.05 o
  -1   9  13      189.94      243.60     48.24 o
   0   9  13       16.64       30.58     32.81 o
   1   9  13      375.96      325.52     39.98 o
   2   9  13       44.85      103.54     33.21 o
   3   9  13       30.85       27.21     41.89 o
   4   9  13       39.43        0.00     64.90 o
   5   9  13      351.37      264.89     71.41 o
   6   9  13        5.90       51.96    111.12 o
   7   9  13       99.03      102.41     86.14 o
   8   9  13       36.96      110.10     95.87 o
  -5  10  13      180.42       93.15     71.41 o
  -4  10  13        0.20        0.00    113.38 o
  -3  10  13        6.19       74.94     51.93 o
  -2  10  13      239.04      236.48     52.90 o
  -1  10  13       47.57        3.85     42.95 o
   0  10  13      884.64      807.54     54.40 o
   1  10  13       61.42       76.66     39.26 o
   2  10  13      248.60      311.43     49.29 o
   3  10  13        7.31        0.00     38.90 o
   4  10  13        1.35        6.29     44.64 o
   5  10  13       83.19       89.81     82.32 o
   6  10  13      304.31      383.53     87.30 o
   7  10  13      148.93      111.17    115.99 o
  -3  11  13       49.82       95.77     63.43 o
  -2  11  13       40.60        0.23     54.14 o
  -1  11  13       53.54      101.18     54.68 o
   0  11  13        2.89       10.28     47.69 o
   1  11  13      156.48       56.79     43.90 o
   2  11  13      612.04      680.82     59.45 o
   3  11  13      413.58      410.49     55.41 o
   4  11  13       81.13       89.66     60.64 o
   5  11  13        9.29        0.00     53.40 o
   6  11  13       63.12       81.21     65.78 o
  -2  12  13       46.65        0.00     78.07 o
  -1  12  13        8.16       22.31     54.38 o
   0  12  13       17.94        0.00     55.55 o
   1  12  13        1.90        3.35     71.88 o
   2  12  13       43.97       10.21     53.14 o
   3  12  13      165.55      191.75     57.90 o
   4  12  13        4.32       25.01     77.75 o
  -2  -9  14      816.31      916.73     82.90 o
  -1  -9  14      776.13      944.86     81.93 o
   0  -9  14        0.03      111.69    142.75 o
   1  -9  14        0.15        0.00     84.51 o
   2  -9  14       11.00        0.00     75.04 o
   3  -9  14       18.76        0.00    257.93 o
  -4  -8  14      429.43      834.11    145.38 o
  -3  -8  14        4.26      159.03     73.41 o
  -2  -8  14       63.85       24.38     57.40 o
  -1  -8  14       24.63       88.76     59.56 o
   0  -8  14      102.37      255.14     64.39 o
   1  -8  14       13.27        0.00     54.33 o
   2  -8  14      366.50      370.94     64.11 o
   3  -8  14     1735.88     2109.54    377.97 o
   4  -8  14       73.37      118.21     92.08 o
   5  -8  14        0.06       72.96    102.74 o
  -5  -7  14        6.34        0.00    110.05 o
  -4  -7  14       14.68      105.50    101.61 o
  -3  -7  14       35.49       38.08     60.25 o
  -2  -7  14        0.48        7.53     50.34 o
  -1  -7  14        0.24        5.14     51.70 o
   0  -7  14      255.96      147.11     70.43 o
   1  -7  14        7.42       29.58     49.87 o
   2  -7  14        4.08        0.00     46.27 o
   3  -7  14       20.27       82.82    110.31 o
   4  -7  14       12.58       22.29     58.78 o
   5  -7  14       39.90        0.00     88.45 o
   6  -7  14      493.83      396.70    108.68 o
  -6  -6  14        7.91        0.00    131.40 o
  -5  -6  14      112.14       60.35    220.62 o
  -4  -6  14      130.93      113.06     85.31 o
  -3  -6  14       57.32      130.65     51.70 o
  -2  -6  14       77.19      148.13     80.30 o
  -1  -6  14      119.50       21.96     44.64 o
   0  -6  14      257.16      246.30     47.50 o
   1  -6  14        0.10        0.00     38.84 o
   2  -6  14      106.30       92.69     48.23 o
   3  -6  14       94.96      171.58     45.78 o
   4  -6  14       53.92       15.14     55.97 o
   5  -6  14       23.21       11.14     55.20 o
   6  -6  14      606.48      753.08     98.94 o
   7  -6  14       79.24       76.96     89.84 o
  -6  -5  14      135.16      181.27    259.55 o
  -5  -5  14      243.42      418.04     95.65 o
  -4  -5  14        1.19       19.35     78.68 o
  -3  -5  14       13.30       27.25     49.40 o
  -2  -5  14      192.03      223.41     52.66 o
  -1  -5  14      106.81      104.31     38.85 o
   0  -5  14     1238.68     1220.68     71.05 o
   1  -5  14      701.18      682.34     51.10 o
   2  -5  14     1212.10     1036.74     61.89 o
   3  -5  14      129.54      141.99     40.19 o
   4  -5  14      118.04      148.71     50.34 o
   5  -5  14        7.98       54.27     51.79 o
   6  -5  14        7.90       70.42     58.32 o
   7  -5  14       14.06        0.00    108.05 o
  -7  -4  14        0.90        0.00     92.91 o
  -6  -4  14       89.43      261.79    110.31 o
  -5  -4  14       95.08      131.46    188.18 o
  -4  -4  14        2.87        0.00     92.47 o
  -3  -4  14        3.41       32.08     70.27 o
  -2  -4  14     2577.98     2307.69    115.17 o
  -1  -4  14     1488.38     1489.72     79.75 o
   0  -4  14      913.04      842.86     52.99 o
   1  -4  14        3.51        0.00     32.40 o
   2  -4  14      222.78      253.67     39.92 o
   3  -4  14       60.33        0.41     34.15 o
   4  -4  14       28.51       22.47     40.27 o
   5  -4  14     1503.22     1568.81     88.00 o
   6  -4  14      982.40     1127.71     81.90 o
   7  -4  14        0.41        0.00     58.66 o
   8  -4  14      660.40      879.53     86.16 o
  -7  -3  14        2.48      101.05     98.98 o
  -6  -3  14       71.02        0.00     79.49 o
  -5  -3  14      624.41      756.73    107.09 o
  -4  -3  14       58.10       18.44    133.02 o
  -3  -3  14     1627.15     1645.72     93.66 o
  -2  -3  14     1079.82      993.00     54.13 o
  -1  -3  14      109.47       93.29     31.85 o
   0  -3  14      169.04      186.57     39.00 o
   1  -3  14     1256.01     1165.62     60.79 o
   2  -3  14        5.76        0.00     30.22 o
   3  -3  14      683.91      682.65     46.73 o
   4  -3  14       31.95        0.00     32.53 o
   5  -3  14       15.32        0.00     43.32 o
   6  -3  14      301.25      320.71     54.59 o
   7  -3  14       15.19      119.93     53.94 o
   8  -3  14        0.02        0.00    131.40 o
  -8  -2  14       25.22      156.11    110.98 o
  -7  -2  14      697.67      901.95    118.95 o
  -6  -2  14        1.18        0.00     76.27 o
  -5  -2  14      680.69      836.00    103.82 o
  -4  -2  14      847.32      862.17     88.32 o
  -3  -2  14       52.54       30.59     21.22 o
  -2  -2  14     2891.42     2735.39     79.14 o
  -1  -2  14      656.47      635.18     46.83 o
   0  -2  14       95.71       56.07     32.43 o
   1  -2  14     1205.31     1033.01     99.72 o
   2  -2  14      795.84      847.45     50.61 o
   3  -2  14      152.60      147.01     29.60 o
   4  -2  14      180.11      198.55     33.76 o
   5  -2  14       61.76       77.27     33.07 o
   6  -2  14      230.48      182.77     38.01 o
   7  -2  14     1019.01     1170.58     77.56 o
   8  -2  14      192.16      157.11     86.55 o
   9  -2  14       27.18       40.97     94.63 o
  -8  -1  14        0.06        0.00    139.51 o
  -7  -1  14      150.53      142.13     96.07 o
  -6  -1  14       63.72        0.00     90.84 o
  -5  -1  14       34.79      118.22     69.52 o
  -4  -1  14      394.77      324.67     69.05 o
  -3  -1  14      412.15      477.94     32.78 o
  -2  -1  14      800.58      751.66     41.18 o
  -1  -1  14     1474.03     1351.92     61.06 o
   0  -1  14      677.41      670.05     42.30 o
   1  -1  14      650.55      618.02     48.89 o
   2  -1  14        3.33        0.00     30.88 o
   3  -1  14       38.34       33.07     29.74 o
   4  -1  14      247.72      266.18     29.78 o
   5  -1  14        6.03        0.00     32.66 o
   6  -1  14      169.43      212.98     33.72 o
   7  -1  14      125.06      112.61     36.20 o
   8  -1  14       73.03      105.83     82.56 o
   9  -1  14       53.61        7.96     84.02 o
  -8   0  14      136.58       36.15    206.83 o
  -7   0  14       23.69        2.74     83.01 o
  -6   0  14       12.76        0.00     66.92 o
  -5   0  14     1079.52     1098.55    146.81 o
  -4   0  14       17.63        0.00     52.11 o
  -3   0  14       98.88      110.10     18.37 o
  -2   0  14      138.21      111.51     24.46 o
  -1   0  14      206.87      225.55     28.67 o
   0   0  14      697.58      638.98     41.76 o
   1   0  14      426.91      405.32     43.53 o
   2   0  14       34.64       39.03     26.97 o
   3   0  14      368.39      431.62     34.96 o
   4   0  14      861.15      887.94     47.65 o
   5   0  14        1.88        0.00     38.06 o
   6   0  14      117.99      154.24     69.18 o
   7   0  14        0.80      164.64     71.83 o
   8   0  14     2115.94     2018.02    193.04 o
   9   0  14       62.79      112.66    102.20 o
  -8   1  14      110.71      183.08     96.17 o
  -7   1  14     1578.22     1408.47    129.78 o
  -6   1  14      275.87      217.51    126.53 o
  -5   1  14       96.34      188.94     65.11 o
  -4   1  14        4.38        0.00     52.18 o
  -3   1  14       43.07       61.07     18.44 o
  -2   1  14      318.30      358.49     28.53 o
  -1   1  14      767.37      869.10     49.29 o
   0   1  14      828.48      780.49     44.62 o
   1   1  14       58.94       72.46     24.39 o
   2   1  14      963.84      881.97     56.09 o
   3   1  14        6.01        0.00     25.41 o
   4   1  14       55.37      118.10     26.19 o
   5   1  14      217.37      216.08     26.26 o
   6   1  14     2514.48     2351.30    136.90 o
   7   1  14      407.48      353.51    106.25 o
   8   1  14     1089.56     1263.49    113.49 o
   9   1  14      253.29      302.41     86.46 o
  -8   2  14       18.92       96.22    129.78 o
  -7   2  14      610.58      589.87    123.29 o
  -6   2  14      307.12      261.17    108.69 o
  -5   2  14      556.49      592.72     82.01 o
  -4   2  14      872.23      820.03     87.48 o
  -3   2  14      185.32      217.22     27.24 o
  -2   2  14     1158.00     1170.56     48.90 o
  -1   2  14      127.25      144.00     27.10 o
   0   2  14       56.20       76.83     26.16 o
   1   2  14        1.33       21.72     24.30 o
   2   2  14       14.21       35.30     24.30 o
   3   2  14        0.05       21.81     24.06 o
   4   2  14     1700.92     1849.01     67.20 o
   5   2  14       27.36        0.00     46.65 o
   6   2  14      765.01      816.89     81.72 o
   7   2  14       24.99        0.00     64.21 o
   8   2  14      211.79      245.91     79.84 o
   9   2  14      130.74      311.02    191.42 o
  -8   3  14       11.66      203.89    128.15 o
  -7   3  14       87.11      131.79     87.61 o
  -6   3  14      606.99      540.19    124.91 o
  -5   3  14      756.10      896.41     96.92 o
  -4   3  14      410.12      397.28     31.98 o
  -3   3  14       12.28        0.00     36.76 o
  -2   3  14      207.07      227.51     26.24 o
  -1   3  14       82.86       77.52     38.63 o
   0   3  14       86.75       80.70     29.13 o
   1   3  14     2217.91     2169.01     61.32 o
   2   3  14     5021.47     5163.09    104.90 o
   3   3  14       78.72      111.85     23.53 o
   4   3  14        3.83        0.00     20.14 o
   5   3  14       15.75       64.48     93.28 o
   6   3  14     2454.39     2501.17    154.11 o
   7   3  14      566.30      565.79     87.60 o
   8   3  14     1249.86     1452.52    125.62 o
   9   3  14      388.19      536.50     98.47 o
  -8   4  14      182.13      283.88    144.38 o
  -7   4  14       22.18      135.92     90.54 o
  -6   4  14       72.12        0.00    111.93 o
  -5   4  14      203.03      239.77     76.12 o
  -4   4  14      505.36      548.99     45.84 o
  -3   4  14      132.55      123.68     28.16 o
  -2   4  14       87.16       96.72     32.99 o
  -1   4  14      350.71      350.90     36.95 o
   0   4  14      870.82      803.36     51.44 o
   1   4  14       57.71       74.80     25.40 o
   2   4  14        1.60        2.80     24.31 o
   3   4  14        1.12        4.75     19.83 o
   4   4  14       74.87       71.67     43.62 o
   5   4  14      191.39      183.20     60.72 o
   6   4  14     2254.07     2329.49    130.03 o
   8   4  14      196.20      196.00     73.61 o
   9   4  14       86.97        9.82     80.26 o
  -7   5  14       19.68      148.60    116.80 o
  -6   5  14       50.90       90.84    111.93 o
  -5   5  14      127.63      104.49     46.17 o
  -4   5  14      393.80      326.97     70.20 o
  -3   5  14       17.19        0.00     29.97 o
  -2   5  14      185.87      159.33     27.45 o
  -1   5  14      632.06      708.04     43.02 o
   0   5  14       16.74        9.68     28.55 o
   1   5  14      123.88       88.62     34.48 o
   2   5  14       98.74      120.68     28.23 o
   3   5  14      530.38      580.10     36.77 o
   4   5  14      824.32      967.44     97.33 o
   5   5  14       68.75      106.50     52.61 o
   6   5  14      417.74      422.38     65.09 o
   7   5  14      203.32      195.05     69.72 o
   8   5  14     1577.85     1541.05    124.34 o
   9   5  14        6.61       41.39    177.63 o
  -7   6  14      387.97      474.18    104.73 o
  -6   6  14       20.20        3.24    110.31 o
  -5   6  14       15.58       39.68     59.06 o
  -4   6  14       13.86        0.00     41.20 o
  -3   6  14        3.46        0.00     35.42 o
  -2   6  14      449.09      420.60     34.62 o
  -1   6  14       45.09       82.06     26.55 o
   0   6  14     2040.77     1972.43     80.79 o
   1   6  14      482.64      451.89     43.49 o
   2   6  14      127.59      167.41     39.06 o
   3   6  14      206.52      218.98     31.38 o
   4   6  14      391.52      421.13     27.03 o
   5   6  14      920.69      808.49     80.07 o
   6   6  14       20.43        9.40     55.20 o
   7   6  14       20.64      143.88     74.05 o
   8   6  14      790.72      855.07    105.06 o
   9   6  14       28.57        0.00     83.76 o
  -6   7  14       12.05        0.00    100.94 o
  -5   7  14      208.62      248.66     59.50 o
  -4   7  14      236.59      207.52     58.85 o
  -3   7  14      374.48      359.24     46.62 o
  -2   7  14     2412.66     2434.07    147.01 o
  -1   7  14       60.87       21.87     29.88 o
   0   7  14        0.03       19.11     33.01 o
   1   7  14      376.74      407.61     45.60 o
   2   7  14      430.26      459.01     66.26 o
   3   7  14      820.89      759.03     46.93 o
   4   7  14     4045.22     4057.36    119.24 o
   5   7  14      887.67      930.90     88.87 o
   6   7  14       24.91       24.33     73.00 o
   7   7  14      190.91      189.15     79.49 o
   8   7  14        0.05       47.44     79.82 o
  -6   8  14      299.47      396.56    115.28 o
  -5   8  14       11.01        0.00     61.72 o
  -4   8  14       75.45        0.00     51.96 o
  -3   8  14      247.23      255.55     49.68 o
  -2   8  14       31.36       71.81     40.52 o
  -1   8  14       20.16        0.00     32.02 o
   0   8  14      456.22      415.73     39.65 o
   1   8  14      624.12      522.41     42.03 o
   2   8  14      437.45      393.90     44.15 o
   3   8  14      253.24      313.21     55.03 o
   4   8  14        9.51        5.40     37.44 o
   5   8  14        1.00       30.82     58.40 o
   6   8  14        0.45        0.00    111.93 o
   7   8  14       53.55      107.49     73.66 o
   8   8  14      782.38      850.24    107.21 o
  -5   9  14      102.85       44.26     64.76 o
  -4   9  14       61.09      159.56     57.23 o
  -3   9  14      135.26      132.43    120.85 o
  -2   9  14      686.13      637.10     61.66 o
  -1   9  14       43.02       50.76     37.80 o
   0   9  14       27.60       97.99     39.16 o
   1   9  14      421.27      416.86     43.92 o
   2   9  14        0.48       39.96     36.38 o
   3   9  14        0.43        0.00     45.97 o
   4   9  14       16.02        0.00     60.02 o
   5   9  14       99.97       25.96     95.71 o
   6   9  14     1052.64     1210.74    261.17 o
   7   9  14      165.43      261.26     87.29 o
  -4  10  14      221.21      301.78    168.63 o
  -3  10  14      415.48      407.46     82.52 o
  -2  10  14       13.13        0.00     50.11 o
  -1  10  14      573.01      632.30     61.53 o
   0  10  14      286.49      223.78     42.11 o
   1  10  14      423.52      391.42     47.53 o
   2  10  14       81.10       69.99     39.54 o
   3  10  14        4.76        0.00     43.76 o
   4  10  14       24.43        0.00     85.98 o
   5  10  14        1.87        0.00     73.00 o
   6  10  14      272.57      211.88     96.52 o
  -3  11  14       61.68       44.05     63.88 o
  -2  11  14       76.04      181.09     58.24 o
  -1  11  14      214.11      165.16     77.69 o
   0  11  14     1119.63     1078.04     89.26 o
   1  11  14      267.30      301.80     50.84 o
   2  11  14        0.01        0.00     46.30 o
   3  11  14      276.92      266.67     51.78 o
   4  11  14        0.55       37.29     59.93 o
   5  11  14      219.45      295.97     71.03 o
  -1  12  14        1.87       26.03     61.10 o
   0  12  14       33.18       31.80     73.93 o
   1  12  14       13.65       62.20     51.81 o
   2  12  14       45.91       55.53     50.89 o
   3  12  14      426.74      575.28     73.33 o
  -3  -8  15       84.55      217.37    107.82 o
  -2  -8  15        3.80       28.49    101.62 o
  -1  -8  15      275.12      344.26     70.61 o
   0  -8  15        3.48       74.28     76.23 o
   1  -8  15       61.04       64.33     87.31 o
   2  -8  15      100.74      175.94     74.69 o
   3  -8  15        0.07        0.00     81.47 o
   4  -8  15       10.73      150.29    102.10 o
  -4  -7  15       71.37      154.07    244.14 o
  -3  -7  15      645.77      900.75    276.58 o
  -2  -7  15      337.11      280.54     65.06 o
  -1  -7  15        0.06       49.61     54.41 o
   0  -7  15       83.16       56.34     74.22 o
   1  -7  15       62.47      180.78    110.49 o
   2  -7  15      194.40      142.51     52.56 o
   3  -7  15      525.91      528.45     68.36 o
   4  -7  15      834.53      884.73     86.06 o
   5  -7  15       78.35      120.28     94.21 o
  -5  -6  15      111.79      182.65    118.42 o
  -4  -6  15      264.02      365.30    102.93 o
  -3  -6  15       32.13        9.99     63.79 o
  -2  -6  15        5.28        0.00     52.87 o
  -1  -6  15       14.47        0.00     79.49 o
   0  -6  15        0.96        0.00     46.69 o
   1  -6  15        3.87       30.64     44.97 o
   2  -6  15      115.16       94.47     45.54 o
   3  -6  15      304.19      283.61     50.45 o
   4  -6  15      251.49      210.16     52.52 o
   5  -6  15       15.04       27.47     85.24 o
   6  -6  15       36.92        0.00     74.22 o
  -6  -5  15       82.20      203.63    271.72 o
  -5  -5  15       25.17        0.00    167.90 o
  -4  -5  15       76.39      293.62    154.11 o
  -3  -5  15      220.69      182.08     60.12 o
  -2  -5  15       59.42       76.43     51.07 o
  -1  -5  15      328.56      299.97     53.95 o
   0  -5  15      411.56      364.60     48.72 o
   1  -5  15       43.03       16.94     41.86 o
   2  -5  15       22.12        1.85     40.01 o
   3  -5  15       58.57       26.54     42.25 o
   4  -5  15      227.65      229.82     48.67 o
   5  -5  15      245.03      265.48     59.30 o
   6  -5  15       35.15       61.64     60.39 o
   7  -5  15        0.63        0.00     72.61 o
  -6  -4  15       40.99       49.00     93.48 o
  -5  -4  15     1118.70     1210.85    128.74 o
  -4  -4  15       55.71        0.00     71.29 o
  -3  -4  15        4.36       31.65     43.73 o
  -2  -4  15      109.92      183.29     46.94 o
  -1  -4  15        1.42       75.36     43.84 o
   0  -4  15       99.47      120.15     43.06 o
   1  -4  15     1400.82     1251.43     68.96 o
   2  -4  15     1555.79     1260.72     77.97 o
   3  -4  15        2.87       17.45     37.48 o
   4  -4  15       24.42       10.99     41.01 o
   5  -4  15      344.69      331.45     53.18 o
   6  -4  15       57.21       72.91     60.01 o
   7  -4  15       98.48      161.47     65.26 o
   8  -4  15       90.48      112.88    222.24 o
  -7  -3  15      331.61      470.79    120.03 o
  -6  -3  15      104.81      118.21     91.19 o
  -5  -3  15        0.21       74.79     89.38 o
  -4  -3  15      184.85      172.09     93.28 o
  -3  -3  15      231.85      211.30     69.49 o
  -2  -3  15        2.66       96.90     45.21 o
  -1  -3  15     4572.42     4339.31    133.18 o
   0  -3  15     3061.74     3281.52    138.75 o
   1  -3  15       40.59       57.61     41.49 o
   2  -3  15     1276.20     1185.53     63.90 o
   3  -3  15        3.76        9.80     33.37 o
   4  -3  15      174.60      175.48     39.35 o
   5  -3  15      714.75      649.87     60.70 o
   6  -3  15      656.66      721.37     70.71 o
   7  -3  15       26.39        0.00     59.05 o
   8  -3  15       85.76        0.00    142.75 o
  -7  -2  15        1.19      164.18     98.63 o
  -6  -2  15       77.61       59.31     88.63 o
  -5  -2  15      271.35      252.44     78.52 o
  -4  -2  15       20.32       32.85     70.37 o
  -3  -2  15      388.80      358.68     37.61 o
  -2  -2  15     5631.60     5433.54    127.58 o
  -1  -2  15       61.68       15.48     54.32 o
   0  -2  15     1270.31     1110.54    119.52 o
   1  -2  15      155.30      186.17     55.92 o
   2  -2  15      197.77      149.74     42.58 o
   3  -2  15       19.68       37.82     32.93 o
   4  -2  15      497.20      415.79     40.31 o
   5  -2  15      507.56      564.59     57.13 o
   6  -2  15      431.19      497.17     51.23 o
   7  -2  15      212.97      220.25     63.77 o
   8  -2  15      137.31      243.83     96.07 o
  -7  -1  15      888.12      774.34    120.71 o
  -6  -1  15      119.21      226.84     84.26 o
  -5  -1  15       87.62      244.95    120.04 o
  -4  -1  15      721.44      741.18     84.88 o
  -3  -1  15        0.00        3.49     33.25 o
  -2  -1  15       89.85       91.61     27.41 o
  -1  -1  15     1221.77     1019.57     55.24 o
   0  -1  15        9.76        0.00     32.92 o
   1  -1  15        6.38       21.96     32.64 o
   2  -1  15       43.04        0.00     33.32 o
   3  -1  15      283.81      309.04     42.84 o
   4  -1  15      402.76      366.56     39.29 o
   5  -1  15        7.21       27.90     32.69 o
   6  -1  15       78.93       23.48     46.21 o
   7  -1  15      660.29      687.99     92.57 o
   8  -1  15      108.16       96.47     89.45 o
   9  -1  15      261.35      348.76     93.28 o
  -7   0  15      417.55      550.01    105.23 o
  -6   0  15      209.41      175.53     85.17 o
  -5   0  15      152.01      163.84    102.20 o
  -4   0  15      284.91      318.03     91.65 o
  -3   0  15     2197.16     2237.02     59.66 o
  -2   0  15      101.14      102.51     26.58 o
  -1   0  15       42.88       27.58     28.21 o
   0   0  15     3309.03     3072.05    100.59 o
   1   0  15      487.22      447.85     45.97 o
   2   0  15      263.72      250.33     37.49 o
   3   0  15      201.84      183.89     33.42 o
   4   0  15      228.48      171.59     39.19 o
   5   0  15      174.97      151.56     40.13 o
   6   0  15        0.08       19.59     40.56 o
   7   0  15        1.59       88.64     85.98 o
   8   0  15       34.52       43.76     89.38 o
   9   0  15       69.36       50.42    145.19 o
  -7   1  15        7.71       17.33    137.08 o
  -6   1  15        1.26       24.31     87.09 o
  -5   1  15     1148.30     1273.34    123.10 o
  -4   1  15       23.51       45.85     73.00 o
  -3   1  15      572.78      583.32     26.78 o
  -2   1  15      204.22      249.19     28.43 o
  -1   1  15       36.86        9.81     50.84 o
   0   1  15      145.39      230.19     42.78 o
   1   1  15       18.09       20.03     31.83 o
   2   1  15      449.36      427.58     53.38 o
   3   1  15      315.66      322.41     34.12 o
   4   1  15     1675.52     1857.53     64.94 o
   5   1  15      560.92      616.86     52.30 o
   6   1  15       67.99      142.01     70.57 o
   7   1  15        0.77        0.00     67.10 o
   8   1  15       46.78       62.54     79.49 o
   9   1  15        0.02       90.62     83.64 o
  -7   2  15      325.09      249.07    101.28 o
  -6   2  15       54.29       13.05     75.68 o
  -5   2  15      151.62      122.64     68.82 o
  -4   2  15      128.06      147.69     63.65 o
  -3   2  15       41.37       14.26     29.07 o
  -2   2  15      443.28      463.44     34.68 o
  -1   2  15     1943.20     1933.79     67.10 o
   0   2  15      474.31      448.99     41.97 o
   1   2  15        5.17       20.39     40.31 o
   2   2  15     1829.96     1806.89    103.94 o
   3   2  15        0.35        0.00     24.98 o
   4   2  15      124.27      160.11     26.36 o
   5   2  15       65.10      167.85     58.47 o
   6   2  15      207.13      197.74     66.41 o
   7   2  15      190.05      324.44     98.95 o
   8   2  15     1970.25     2174.24    143.93 o
   9   2  15      391.07      457.85    100.45 o
  -7   3  15      170.72      178.96    109.00 o
  -6   3  15        3.29        0.00     84.86 o
  -5   3  15      278.07      343.71     81.42 o
  -4   3  15      680.88      587.66     47.33 o
  -3   3  15      550.03      572.50     33.48 o
  -2   3  15      776.18      874.93     78.67 o
  -1   3  15        6.64        4.56     27.13 o
   0   3  15      319.03      285.18     38.70 o
   1   3  15        6.94        0.00     29.37 o
   2   3  15        3.69        3.93     31.56 o
   3   3  15      538.46      591.62     46.59 o
   4   3  15      521.87      584.89     33.94 o
   5   3  15       21.61       88.75     66.51 o
   6   3  15      124.11      229.75     74.62 o
   7   3  15       17.91       94.22     68.80 o
   8   3  15       35.69      147.90     74.34 o
   9   3  15       67.01      129.37     85.17 o
  -7   4  15       14.67        0.00     97.83 o
  -6   4  15        0.04        0.00    120.04 o
  -5   4  15     1079.87     1151.76    163.84 o
  -4   4  15     1773.12     1890.56     99.25 o
  -3   4  15       13.14       23.56     32.16 o
  -2   4  15      301.52      318.92     30.43 o
  -1   4  15        4.47        0.00     30.21 o
   0   4  15       20.48        0.89     29.49 o
   1   4  15      299.31      311.47     66.15 o
   2   4  15      128.20      108.69     27.43 o
   3   4  15     1169.53     1256.35     61.56 o
   4   4  15      290.27      326.75     77.05 o
   5   4  15       68.77        7.33     49.10 o
   6   4  15        6.93       32.76     60.02 o
   7   4  15     1585.08     1531.14    120.18 o
   8   4  15      514.44      498.91     94.59 o
   9   4  15     1131.13     1255.46    177.63 o
  -7   5  15      133.49      164.14    102.27 o
  -6   5  15       94.24        0.00     76.66 o
  -5   5  15       69.76       40.55     73.41 o
  -4   5  15       58.77       43.98     60.15 o
  -3   5  15      352.69      414.44     43.94 o
  -2   5  15       15.77        0.00     26.82 o
  -1   5  15      398.44      425.14     35.89 o
   0   5  15     1616.09     1573.39     73.96 o
   1   5  15       51.04       49.75     31.11 o
   2   5  15        6.41       26.46     33.02 o
   3   5  15      520.46      542.24     33.67 o
   4   5  15      125.95      171.34     53.99 o
   5   5  15       39.63        0.00     55.20 o
   6   5  15      175.47      180.06     79.49 o
   7   5  15        0.75       74.00     73.90 o
   8   5  15       50.59       17.94    129.78 o
   9   5  15       31.08       92.76     91.83 o
  -6   6  15       37.69        0.00     86.97 o
  -5   6  15      228.30      150.65     90.54 o
  -4   6  15        5.15       36.20     44.21 o
  -3   6  15       27.20       27.57     69.97 o
  -2   6  15      388.99      335.84     35.87 o
  -1   6  15       28.75       40.39     29.08 o
   0   6  15      105.10       70.94     55.34 o
   1   6  15      237.68      198.70     38.09 o
   2   6  15      573.66      620.80     48.94 o
   3   6  15      994.39     1027.53     52.84 o
   4   6  15      121.91      105.36     28.66 o
   5   6  15      284.20      241.27    116.80 o
   6   6  15       16.54       28.29     63.28 o
   7   6  15        5.14      155.66     75.19 o
   8   6  15        2.27      122.76     97.33 o
  -6   7  15      842.07      764.18    118.49 o
  -5   7  15       30.69        0.00    116.80 o
  -4   7  15      238.01      127.02     52.60 o
  -3   7  15      331.25      268.28     62.47 o
  -2   7  15        2.88       20.96     33.14 o
  -1   7  15      305.28      277.45     37.82 o
   0   7  15     1108.80     1041.92     79.74 o
   1   7  15     1463.88     1332.90     75.67 o
   2   7  15      969.29      992.62     57.41 o
   3   7  15       99.95       35.85     60.83 o
   4   7  15      136.92      168.12     64.08 o
   5   7  15       56.50       37.31     95.71 o
   6   7  15      757.08      742.20     98.14 o
   7   7  15       97.94      110.84     72.74 o
   8   7  15       37.36        0.00     87.70 o
  -5   8  15       17.40      118.42    120.04 o
  -4   8  15       19.88       17.66     82.93 o
  -3   8  15        0.07        0.00     65.74 o
  -2   8  15      488.66      547.60     55.98 o
  -1   8  15      482.17      517.12     51.98 o
   0   8  15      101.61      110.84     34.38 o
   1   8  15      769.11      790.53     52.12 o
   2   8  15      344.42      322.42     47.25 o
   3   8  15     1885.72     1764.65     83.19 o
   4   8  15       91.46       60.02    108.69 o
   5   8  15      266.49      301.17     74.34 o
   6   8  15       12.52        0.00    109.50 o
   7   8  15        7.58       43.98     80.72 o
  -4   9  15      201.77      299.26     64.04 o
  -3   9  15       26.61        0.00     54.52 o
  -2   9  15       17.60        3.07     62.67 o
  -1   9  15       17.83        0.00     62.28 o
   0   9  15       39.48       72.72     38.17 o
   1   9  15        7.48       37.39     39.91 o
   2   9  15      135.55      177.34     44.40 o
   3   9  15      307.91      237.87     67.43 o
   4   9  15      142.70       19.94     69.36 o
   5   9  15       50.78        0.00     74.62 o
   6   9  15        3.67        0.00     77.12 o
   7   9  15      163.52      199.64     84.76 o
  -3  10  15        0.07        0.00    101.51 o
  -2  10  15        0.42       61.77     52.74 o
  -1  10  15      295.95      284.85     56.93 o
   0  10  15      195.11      206.25     49.34 o
   1  10  15       96.78       52.00     54.32 o
   2  10  15       93.89       82.35     43.83 o
   3  10  15        1.31        0.00     48.99 o
   4  10  15       70.47       58.78     70.46 o
   5  10  15       55.69       50.73    131.40 o
   6  10  15      289.03      405.84     99.33 o
  -2  11  15        3.32        0.00     59.74 o
  -1  11  15       74.69      106.05     60.99 o
   0  11  15       94.62       39.87     50.98 o
   1  11  15       28.89      106.57     48.93 o
   2  11  15       37.03       15.51     58.30 o
   3  11  15      196.30      211.89     70.54 o
   4  11  15        1.04       50.13     78.73 o
  -1  -8  16      136.88       33.11     70.67 o
   0  -8  16        0.16        0.00     79.75 o
   1  -8  16       36.19        8.74     77.52 o
   2  -8  16       21.19       72.73     91.32 o
  -3  -7  16       37.68        0.00     98.98 o
  -2  -7  16        1.39        0.00     75.18 o
  -1  -7  16       98.01      156.10     71.65 o
   0  -7  16       46.62        0.00     59.73 o
   1  -7  16       13.96      115.66     58.37 o
   2  -7  16       84.53      101.23     57.75 o
   3  -7  16       49.21       34.61     58.69 o
   4  -7  16        9.57        0.00     98.38 o
  -4  -6  16      147.47       76.24     99.79 o
  -3  -6  16      820.20      867.88    181.69 o
  -2  -6  16      245.89      212.71     64.19 o
  -1  -6  16       61.39        0.00     59.16 o
   0  -6  16      320.14      339.29     55.50 o
   1  -6  16        0.21        0.00     48.90 o
   2  -6  16       42.44       38.34     50.82 o
   3  -6  16       19.84       58.76     54.73 o
   4  -6  16      735.83      695.69     66.68 o
   5  -6  16      214.17      225.16     60.01 o
  -5  -5  16     1334.18     1535.48    139.59 o
  -4  -5  16       90.70        6.26     89.55 o
  -3  -5  16        0.26      251.72     91.06 o
  -2  -5  16      105.34      143.46     56.67 o
  -1  -5  16       72.49       33.15     52.12 o
   0  -5  16       12.17       20.79     56.52 o
   1  -5  16      598.36      506.32     52.04 o
   2  -5  16      124.83      174.55     50.81 o
   3  -5  16       35.00        0.00     47.53 o
   4  -5  16      283.17      270.88     54.23 o
   5  -5  16      204.12      192.24     55.76 o
   6  -5  16       15.19        0.00     59.50 o
  -6  -4  16      246.63       78.31    105.32 o
  -5  -4  16       74.01        0.00     91.69 o
  -4  -4  16       49.15        0.00     84.12 o
  -3  -4  16        0.37       27.54     71.36 o
  -2  -4  16      421.02      391.79     60.23 o
  -1  -4  16      808.26      713.46     62.58 o
   0  -4  16      133.97      196.84     72.01 o
   1  -4  16     1090.81     1141.22     80.49 o
   2  -4  16       99.19       64.05     37.65 o
   3  -4  16       39.86       93.20     41.87 o
   4  -4  16       19.44       58.29     43.90 o
   5  -4  16      323.20      262.72     51.60 o
   6  -4  16       15.91        0.00     52.15 o
   7  -4  16       10.14        0.00     94.03 o
  -6  -3  16       91.03       57.67    130.59 o
  -5  -3  16     1465.65     1820.74    267.66 o
  -4  -3  16      401.47      477.82    193.85 o
  -3  -3  16       44.84        0.00     81.11 o
  -2  -3  16       41.37       27.64     59.28 o
  -1  -3  16      337.01      364.34     50.24 o
   0  -3  16      822.88      895.86     76.38 o
   1  -3  16      246.61      221.70     45.53 o
   2  -3  16      752.76      635.49     58.37 o
   3  -3  16      602.81      456.93     44.31 o
   4  -3  16      118.85      156.96     39.92 o
   5  -3  16     1043.23     1030.96     75.14 o
   6  -3  16        7.43       49.67     47.59 o
   7  -3  16      183.40      269.23     95.62 o
  -6  -2  16       27.91        0.00     92.72 o
  -5  -2  16      179.79      164.36     80.81 o
  -4  -2  16      222.77      166.36     87.15 o
  -3  -2  16        0.36       53.80     41.74 o
  -2  -2  16      140.29      145.41     45.64 o
  -1  -2  16      264.81      285.81     52.30 o
   0  -2  16        1.39        1.25     40.06 o
   1  -2  16       42.56       38.45     40.66 o
   2  -2  16      340.96      415.50     49.01 o
   3  -2  16      135.82      129.67     43.84 o
   4  -2  16       56.17        1.56     38.03 o
   5  -2  16        1.46        0.00     38.66 o
   6  -2  16       68.44      141.00     41.82 o
   7  -2  16       26.44       41.07     85.17 o
   8  -2  16       80.40       91.56    133.83 o
  -7  -1  16        6.08        0.00    205.21 o
  -6  -1  16      143.64      134.20     91.57 o
  -5  -1  16      157.57      179.41     84.79 o
  -4  -1  16       10.21      180.06    100.58 o
  -3  -1  16       38.95       38.33     25.45 o
  -2  -1  16        4.88        0.00     48.89 o
  -1  -1  16       11.86        4.37     30.64 o
   0  -1  16        5.52       35.75     37.97 o
   1  -1  16      313.86      315.02     45.71 o
   2  -1  16        1.17        0.00     36.08 o
   3  -1  16      123.04       91.01     38.38 o
   4  -1  16      509.38      428.26     51.24 o
   5  -1  16       40.62       24.53     43.64 o
   6  -1  16        0.67       41.71     61.52 o
   7  -1  16     1005.64      932.76    141.13 o
   8  -1  16        9.63       20.18     89.22 o
  -7   0  16       68.16        8.92    210.07 o
  -6   0  16       27.05        0.00     85.94 o
  -5   0  16      232.19      233.82     83.01 o
  -4   0  16      909.62     1109.24    233.60 o
  -3   0  16      853.02      812.00     63.30 o
  -2   0  16      496.98      587.58     52.92 o
  -1   0  16        7.87        0.00     30.39 o
   0   0  16     1124.03     1092.26     67.48 o
   1   0  16       61.93      119.95     37.94 o
   2   0  16      735.87      595.66     51.34 o
   3   0  16        0.56       17.72     38.68 o
   4   0  16       55.03       70.32     40.86 o
   5   0  16      480.85      533.57     51.75 o
   6   0  16       82.02        5.77    191.42 o
   7   0  16      319.82      431.10    100.43 o
   8   0  16       65.34        0.00     90.00 o
  -7   1  16       22.64        0.00     91.74 o
  -6   1  16      465.01      508.86     98.15 o
  -5   1  16      135.19       42.07     76.91 o
  -4   1  16      239.35      178.14     90.03 o
  -3   1  16      121.84      124.84     19.07 o
  -2   1  16      364.85      383.70     34.39 o
  -1   1  16     2189.95     2134.30     74.40 o
   0   1  16      853.88      935.79     88.27 o
   1   1  16      160.89      135.39     35.84 o
   2   1  16      167.89      176.05     39.67 o
   3   1  16        3.63        0.00     33.02 o
   4   1  16      159.41      162.44     38.16 o
   5   1  16       33.17       27.16     38.45 o
   6   1  16        8.54        0.00     61.91 o
   7   1  16       44.87        1.62     70.68 o
   8   1  16        8.99        0.00     84.51 o
   9   1  16      133.78      294.13    101.78 o
  -7   2  16      188.19      269.27    108.81 o
  -6   2  16       27.80        0.00     75.47 o
  -5   2  16       18.61        0.00     87.60 o
  -4   2  16       57.32       46.90     66.26 o
  -3   2  16      358.06      354.34     30.67 o
  -2   2  16       97.38      158.07     31.56 o
  -1   2  16      796.16      871.39     51.21 o
   0   2  16      258.78      235.11     40.09 o
   1   2  16        0.68        0.00     38.76 o
   2   2  16     1063.99     1010.71     55.10 o
   3   2  16     1306.00     1421.51     63.92 o
   4   2  16      414.48      570.56     52.04 o
   5   2  16     1088.04     1214.78    120.04 o
   6   2  16        3.02       55.99     62.32 o
   7   2  16       43.92       31.37     71.14 o
   8   2  16       26.63      159.64     82.87 o
   9   2  16      105.46       60.71     92.77 o
  -7   3  16      199.46        0.00    121.66 o
  -6   3  16       32.98       60.83     92.29 o
  -5   3  16        1.20        2.11     69.86 o
  -4   3  16      197.15      289.39     80.27 o
  -3   3  16        1.02        9.26     34.19 o
  -2   3  16      145.95      107.13     47.60 o
  -1   3  16        0.62       30.68     48.53 o
   0   3  16      318.86      274.71     70.10 o
   1   3  16       72.26       28.76     34.67 o
   2   3  16      891.91      949.45     57.73 o
   3   3  16      807.44      937.83     49.81 o
   4   3  16      197.83      196.75     32.63 o
   5   3  16      239.77      294.84     67.04 o
   6   3  16        0.17       43.80     82.73 o
   7   3  16     2463.93     2482.94    147.80 o
   8   3  16        1.02       44.10    102.20 o
   9   3  16      401.55      529.39     96.51 o
  -7   4  16       16.94        0.00     94.59 o
  -6   4  16      147.37      176.04     91.74 o
  -5   4  16      147.46       60.37     75.60 o
  -4   4  16       28.71       14.71     69.72 o
  -3   4  16      189.80      181.04     54.14 o
  -2   4  16       63.60       41.31     29.61 o
  -1   4  16      650.20      704.27     55.62 o
   0   4  16      368.39      357.10     59.32 o
   1   4  16       14.64        0.00     32.78 o
   2   4  16       76.81       92.50     29.54 o
   3   4  16       22.54        0.00     28.58 o
   4   4  16      179.84      184.29     28.41 o
   5   4  16      955.19      874.65     85.21 o
   6   4  16      165.44      120.04    110.31 o
   7   4  16     1622.32     1659.34    135.30 o
   8   4  16      198.58      234.51     88.08 o
  -6   5  16       37.49        0.00    120.04 o
  -5   5  16       90.85        0.00    140.32 o
  -4   5  16     1105.60     1211.18    214.94 o
  -3   5  16     1504.42     1454.59    172.18 o
  -2   5  16        5.10       11.43     35.80 o
  -1   5  16       11.33        1.77     29.04 o
   0   5  16      122.89      111.34     38.76 o
   1   5  16      213.21      155.22     37.41 o
   2   5  16       35.38        2.29     30.07 o
   3   5  16     1367.89     1299.63     69.52 o
   4   5  16      142.30      207.25     61.17 o
   5   5  16      160.03      186.70     88.41 o
   6   5  16      127.43       85.52     72.50 o
   7   5  16      232.44      113.55     70.08 o
   8   5  16      898.15      842.46    267.66 o
  -6   6  16      287.85      279.90     94.69 o
  -5   6  16       43.30      102.31     81.84 o
  -4   6  16      117.96      154.56     58.99 o
  -3   6  16      114.02       86.50     59.39 o
  -2   6  16       52.81       73.54     32.73 o
  -1   6  16      220.35      210.05     34.37 o
   0   6  16     2152.62     2165.02     90.34 o
   1   6  16     1094.19     1261.95     72.68 o
   2   6  16       49.02       65.77     36.59 o
   3   6  16      124.81       99.95     39.06 o
   4   6  16      140.92      204.17     95.71 o
   6   6  16      131.19      142.77     72.02 o
   7   6  16     2640.10     2995.05    186.55 o
   8   6  16      247.22      348.04     94.50 o
  -5   7  16        0.23        0.00    166.28 o
  -4   7  16      595.02      607.30     76.89 o
  -3   7  16      175.19      170.58     48.58 o
  -2   7  16      348.36      336.71     58.07 o
  -1   7  16       55.04       51.31     34.65 o
   0   7  16      624.64      550.48     44.91 o
   1   7  16      420.03      374.00     47.12 o
   2   7  16       49.96       17.94     66.12 o
   3   7  16      248.78      344.15     74.50 o
   4   7  16      890.14      958.03     90.99 o
   5   7  16      650.81      823.67     91.56 o
   6   7  16       17.68       81.90     75.29 o
   7   7  16       87.27        0.00     78.56 o
   8   7  16      198.15      278.25    150.86 o
  -5   8  16      170.63      344.05    165.46 o
  -4   8  16       52.88       55.66     60.27 o
  -3   8  16      186.11      213.16     55.75 o
  -2   8  16        4.10       36.54     45.32 o
  -1   8  16     1139.52     1144.07     80.66 o
   0   8  16      535.51      500.49     49.89 o
   1   8  16       13.05       44.63     37.94 o
   2   8  16      189.64      195.13     44.71 o
   3   8  16       41.07       26.28     42.66 o
   4   8  16      385.40      369.94     76.22 o
   5   8  16        0.55       54.43     67.76 o
   6   8  16       99.61      190.23     76.66 o
   7   8  16      523.23      431.13     97.68 o
  -4   9  16      110.64      165.16     81.13 o
  -3   9  16        3.35        0.00     98.93 o
  -2   9  16       95.00       94.09     53.92 o
  -1   9  16       81.79       66.91     57.71 o
   0   9  16        7.16       26.32     38.03 o
   1   9  16       50.31       57.29     42.80 o
   2   9  16       37.31       59.64     63.01 o
   3   9  16        4.63        0.00     89.22 o
   4   9  16      235.86      133.93     70.54 o
   5   9  16       15.90        0.00     90.84 o
   6   9  16       11.23        8.71     81.91 o
  -3  10  16      254.28      349.98     84.17 o
  -2  10  16        0.87        0.00     56.80 o
  -1  10  16       52.49      116.05     58.53 o
   0  10  16       30.87       31.43     83.12 o
   1  10  16       25.32       66.85     47.15 o
   2  10  16      644.76      681.73     62.03 o
   3  10  16      606.57      703.41     76.57 o
   4  10  16      128.84       46.17    117.61 o
   5  10  16       89.58       65.23     84.94 o
  -1  11  16       58.84       88.37     61.33 o
   0  11  16       83.09       95.45     54.19 o
   1  11  16      117.14      328.06     64.78 o
   2  11  16        0.56        0.00     58.28 o
   3  11  16       66.76       41.11     66.33 o
  -1  -7  17      172.13      233.84     74.49 o
   0  -7  17       66.85       29.20     61.60 o
   1  -7  17        6.27        0.00     63.43 o
   2  -7  17       26.67       12.70     63.13 o
   3  -7  17       77.63      108.43     65.47 o
  -3  -6  17        0.82      213.73    153.30 o
  -2  -6  17       30.24       73.00    123.29 o
  -1  -6  17        9.58        0.00     59.95 o
   0  -6  17      693.63      669.28     73.42 o
   1  -6  17        4.95        0.00     51.96 o
   2  -6  17      164.27      196.52     56.60 o
   3  -6  17       71.07       39.60     74.84 o
   4  -6  17       21.43       16.91     86.11 o
  -4  -5  17        0.90       89.20    104.21 o
  -3  -5  17       11.23      139.27     83.75 o
  -2  -5  17      253.15      393.56     68.60 o
  -1  -5  17        0.34       30.83     53.99 o
   0  -5  17     1339.35     1234.65    102.86 o
   1  -5  17      584.63      557.04     58.68 o
   2  -5  17      110.97       68.25     49.89 o
   3  -5  17       92.37       95.39     53.72 o
   4  -5  17      116.54      202.73     55.90 o
   5  -5  17       56.38       99.32     57.72 o
  -5  -4  17      494.81      587.26    114.69 o
  -4  -4  17       22.39        0.00     94.90 o
  -3  -4  17      167.52      135.38    128.15 o
  -2  -4  17      305.81      396.65     97.69 o
  -1  -4  17       43.10       87.00     51.76 o
   0  -4  17      959.98      939.60     73.97 o
   1  -4  17       98.74      187.60     63.23 o
   2  -4  17        2.29       67.09     44.93 o
   3  -4  17      453.62      465.72     55.44 o
   4  -4  17        6.62        0.00     51.33 o
   5  -4  17     1057.02     1063.18     71.27 o
   6  -4  17        0.15       61.87     58.09 o
  -5  -3  17      180.31      170.13     99.48 o
  -4  -3  17       52.71      152.38    212.51 o
  -3  -3  17        0.08        0.00     72.10 o
  -2  -3  17        4.05       22.43     65.07 o
  -1  -3  17       25.10       28.13     46.76 o
   0  -3  17      234.61      184.43     51.73 o
   1  -3  17     1091.25     1000.24     71.62 o
   2  -3  17      387.41      328.78     61.30 o
   3  -3  17      292.68      370.39     56.05 o
   4  -3  17       49.48       93.22     44.91 o
   5  -3  17        8.54        0.00     44.25 o
   6  -3  17       55.36       56.38     57.25 o
   7  -3  17      281.68      233.22    184.12 o
  -6  -2  17      181.81        0.00    197.91 o
  -5  -2  17       19.64      134.07    106.25 o
  -4  -2  17      368.07      521.52    176.82 o
  -3  -2  17       20.05      123.29    123.29 o
  -2  -2  17       42.08       85.19     48.95 o
  -1  -2  17      775.92      715.08     59.20 o
   0  -2  17       15.44        0.00     42.35 o
   1  -2  17       56.43       52.44     43.15 o
   2  -2  17       27.63       29.69     49.59 o
   3  -2  17       10.61       66.79     45.03 o
   4  -2  17       29.69        0.00     49.16 o
   5  -2  17       25.23      151.27     81.11 o
   6  -2  17       20.18        5.24     56.83 o
   7  -2  17      519.32      462.44    114.37 o
  -6  -1  17      122.98      220.20    104.62 o
  -5  -1  17        0.01       38.28     88.47 o
  -4  -1  17      607.40      765.20    192.23 o
  -3  -1  17      352.80      416.91    129.78 o
  -2  -1  17       78.63       76.19     48.93 o
  -1  -1  17        7.78        0.00     38.79 o
   0  -1  17      527.07      570.50     54.55 o
   1  -1  17        2.40        0.00     42.14 o
   2  -1  17     1097.04     1015.06     70.49 o
   3  -1  17     1719.40     1821.38     87.91 o
   4  -1  17        0.16        0.00     43.19 o
   5  -1  17      232.59      167.40     49.68 o
   6  -1  17       81.08      109.50     74.45 o
   7  -1  17       25.85       78.24    108.69 o
   8  -1  17      100.54      186.13    165.46 o
  -6   0  17        0.08        0.00     93.14 o
  -5   0  17       94.48      120.92     82.56 o
  -4   0  17       49.17      200.57    103.01 o
  -3   0  17        5.56        0.00     77.90 o
  -2   0  17     4590.21     4641.93    139.46 o
  -1   0  17      411.94      391.69     57.56 o
   0   0  17      704.36      680.16     56.08 o
   1   0  17      534.46      600.78     56.07 o
   2   0  17      140.70       22.72     45.12 o
   3   0  17      545.22      554.91     55.06 o
   4   0  17        5.76        6.73     42.95 o
   5   0  17       24.06        2.08     45.63 o
   6   0  17       35.95       40.55    102.20 o
   7   0  17     1653.88     1641.53    266.04 o
   8   0  17      219.36      276.56     99.62 o
  -6   1  17      185.21      126.22     92.57 o
  -5   1  17       26.53      107.07    113.55 o
  -4   1  17      101.78      100.58    100.58 o
  -3   1  17      323.68      358.13     75.50 o
  -2   1  17      167.99      102.75     35.91 o
  -1   1  17      309.84      338.97     44.32 o
   0   1  17      449.32      455.33     51.09 o
   1   1  17      114.13      138.75     43.10 o
   2   1  17       45.55       48.21     41.78 o
   3   1  17      446.56      440.37     50.08 o
   4   1  17      612.20      700.45     57.72 o
   5   1  17     1043.78      997.83     94.26 o
   6   1  17       25.21        0.00     77.17 o
   7   1  17       62.90       34.55     75.07 o
   8   1  17       17.47        0.00     90.04 o
  -6   2  17      425.25      520.51    108.79 o
  -5   2  17      200.61       62.45     78.00 o
  -4   2  17       49.14       24.04    133.02 o
  -3   2  17        0.27        0.00     50.81 o
  -2   2  17       48.93       60.53     41.03 o
  -1   2  17        9.97        0.00     35.40 o
   0   2  17     2374.96     2347.69     95.06 o
   1   2  17      789.36      792.64     58.70 o
   2   2  17      141.02      129.83     41.12 o
   3   2  17      129.56      167.11     51.27 o
   4   2  17       43.26       52.34     40.47 o
   5   2  17      285.18      293.49     91.65 o
   6   2  17        4.40        0.75     88.41 o
   7   2  17       26.81        0.00    103.01 o
   8   2  17     1308.27     1163.25    127.43 o
  -6   3  17      130.56      207.29    131.40 o
  -5   3  17        1.79        0.00    159.79 o
  -4   3  17      100.57      108.69    121.66 o
  -3   3  17       54.80       63.62     31.71 o
  -2   3  17      678.20      839.64     95.05 o
  -1   3  17        4.41       17.86     40.91 o
   0   3  17       18.76        0.00     34.82 o
   1   3  17      130.66      172.06     77.59 o
   2   3  17       60.52       73.28     33.72 o
   3   3  17      133.03      100.70     37.05 o
   4   3  17        0.91       17.17     54.90 o
   5   3  17     1570.55     1461.22    141.94 o
   6   3  17      682.91      691.49     95.87 o
   7   3  17        0.44        0.00     74.44 o
   8   3  17       50.68       74.54     83.96 o
  -6   4  17        7.72      218.42     96.51 o
  -5   4  17      397.87      126.80     92.33 o
  -4   4  17     1041.00     1023.61    157.35 o
  -3   4  17      178.22      167.97    105.44 o
  -2   4  17      212.85      214.33     32.08 o
  -1   4  17      466.12      467.62     48.93 o
   0   4  17      913.88      958.41     66.15 o
   1   4  17      106.96      108.35     40.61 o
   2   4  17       17.24       22.43     35.18 o
   3   4  17     1058.50     1182.04     97.37 o
   4   4  17       13.68        0.00     57.24 o
   5   4  17      106.55       20.89     68.28 o
   6   4  17       40.91        0.00     72.78 o
   7   4  17       82.31       81.26     81.91 o
   8   4  17       55.31        7.82     85.66 o
  -6   5  17        6.70        9.71    137.89 o
  -5   5  17       10.31        0.00    176.82 o
  -4   5  17        5.23       69.46     79.22 o
  -3   5  17      148.13      171.43     49.18 o
  -2   5  17        1.46        0.00     30.42 o
  -1   5  17      197.26      242.98     42.55 o
   0   5  17      252.11      193.76     42.64 o
   1   5  17      404.31      388.23     47.49 o
   2   5  17      233.42      208.86     43.73 o
   3   5  17        3.96        0.00     36.64 o
   4   5  17      147.10      155.88     58.52 o
   5   5  17       13.35       68.13    113.55 o
   6   5  17      389.17      373.44     80.57 o
   7   5  17      978.70     1198.56    120.44 o
   8   5  17       41.09       54.40     85.82 o
  -5   6  17        5.53        0.00     84.86 o
  -4   6  17      572.22      583.16    116.80 o
  -3   6  17      360.35      322.75     59.03 o
  -2   6  17        6.19       55.51     36.76 o
  -1   6  17        1.61       36.13     34.19 o
   0   6  17       82.92       83.14     42.23 o
   1   6  17        7.06        0.00     51.24 o
   2   6  17      279.13      289.49     45.24 o
   3   6  17      130.30      149.77     62.45 o
   4   6  17      530.94      622.83     83.72 o
   5   6  17       11.59        0.00     64.30 o
   6   6  17       90.08       96.65     74.79 o
   7   6  17        5.99       96.76    129.78 o
  -5   7  17      104.61      173.65     99.77 o
  -4   7  17       12.16      107.15     89.45 o
  -3   7  17       66.79      135.86     73.00 o
  -2   7  17       97.54      145.27     41.33 o
  -1   7  17      884.58      860.32     64.86 o
   0   7  17     1263.33     1335.12     69.56 o
   1   7  17       41.88      106.52     44.33 o
   2   7  17      148.49      107.14     79.51 o
   3   7  17      146.22      310.50    124.10 o
   4   7  17      222.65      254.19     73.27 o
   5   7  17       29.27        3.21     70.82 o
   6   7  17      625.21      625.16     95.53 o
   7   7  17      397.92      466.94     96.52 o
  -4   8  17       31.17       34.86     78.98 o
  -3   8  17      198.46      199.37     66.19 o
  -2   8  17       52.68        0.00     85.98 o
  -1   8  17        5.42       59.11     39.98 o
   0   8  17       41.47       48.40     50.34 o
   1   8  17       12.24        0.00     38.88 o
   2   8  17       39.92        0.13     55.33 o
   3   8  17        2.93        0.00     66.74 o
   4   8  17      164.61      270.29     77.52 o
   5   8  17      486.87      619.75     94.00 o
   6   8  17      432.41      544.24     97.67 o
  -3   9  17       98.59        0.00     56.34 o
  -2   9  17      330.07      292.99     59.86 o
  -1   9  17       14.46        0.00     55.02 o
   0   9  17       46.01        2.64     50.23 o
   1   9  17        1.83       57.30     62.32 o
   2   9  17        0.33       64.08     47.78 o
   3   9  17      504.03      551.91     84.47 o
   4   9  17      171.37      319.02     95.71 o
   5   9  17       31.96        0.00     84.57 o
  -2  10  17      250.29       87.53     87.97 o
  -1  10  17      358.35      467.05     70.47 o
   0  10  17       69.07       46.54     47.11 o
   1  10  17       84.59       42.19     48.55 o
   2  10  17      291.19      408.38     66.74 o
   3  10  17       25.70       94.75     62.30 o
   4  10  17      637.75      661.57    107.83 o
  -2  -6  18      435.07      207.12    103.22 o
  -1  -6  18        3.27        0.00    119.58 o
   0  -6  18       52.54       76.95     69.58 o
   1  -6  18      363.18      478.75     67.97 o
   2  -6  18        0.02       32.17     62.04 o
   3  -6  18       13.93        0.00     59.69 o
  -3  -5  18      224.36      243.20    106.88 o
  -2  -5  18        9.71       89.08    183.31 o
  -1  -5  18       92.85      184.88     81.91 o
   0  -5  18       92.19      211.26    105.44 o
   1  -5  18      120.97      145.04     66.04 o
   2  -5  18       72.38      142.79     56.82 o
   3  -5  18       59.97       14.33     55.17 o
   4  -5  18        0.20       15.75     56.23 o
  -4  -4  18        9.28        0.00     90.93 o
  -3  -4  18        5.22       99.07     96.51 o
  -2  -4  18      141.73      128.50     82.87 o
  -1  -4  18      142.84      168.71     67.35 o
   0  -4  18     1330.00     1170.48     82.04 o
   1  -4  18     1015.65      957.84     76.50 o
   2  -4  18       26.61       34.65     54.84 o
   3  -4  18       19.36       57.00     49.61 o
   4  -4  18        3.81        0.00     49.78 o
   5  -4  18      367.64      321.31     74.93 o
  -5  -3  18       77.80        0.00    103.24 o
  -4  -3  18      408.38      344.43    104.16 o
  -3  -3  18       32.12        0.00     75.60 o
  -2  -3  18        4.75       47.72    112.74 o
  -1  -3  18      144.40       53.85     52.82 o
   0  -3  18       26.40       23.27     49.53 o
   1  -3  18       17.95       20.93     52.34 o
   2  -3  18      125.75       74.37     53.66 o
   3  -3  18      987.20      850.09     70.37 o
   4  -3  18       66.89      106.96     68.37 o
   5  -3  18      200.97      265.89     54.24 o
   6  -3  18       83.66      121.72     93.89 o
  -5  -2  18      194.93      424.16    118.68 o
  -4  -2  18        8.87       84.26     95.78 o
  -3  -2  18      196.17      193.60     87.52 o
  -2  -2  18       43.08       31.29     77.12 o
  -1  -2  18      217.85      207.76     53.10 o
   0  -2  18       12.64       38.72     58.45 o
   1  -2  18       85.30      102.40     68.01 o
   2  -2  18        1.41       21.58     49.69 o
   3  -2  18      251.84      296.81     54.61 o
   4  -2  18       12.72       87.63     53.24 o
   5  -2  18      224.87      263.93     62.22 o
   6  -2  18      112.14      135.75     93.48 o
   7  -2  18      514.77      272.88    101.39 o
  -5  -1  18       29.23      138.82    118.42 o
  -4  -1  18       62.62       52.72    119.23 o
  -3  -1  18       83.16       23.50     77.37 o
  -2  -1  18        4.68        0.00     99.96 o
  -1  -1  18       29.68        0.00     49.31 o
   0  -1  18      173.32      151.58     46.67 o
   1  -1  18      529.55      445.22     57.98 o
   2  -1  18      221.17      218.96     49.86 o
   3  -1  18       19.85       56.04     49.32 o
   4  -1  18        4.44        0.00     50.02 o
   5  -1  18       58.18      216.85     67.41 o
   6  -1  18        9.73       69.34     83.32 o
   7  -1  18      464.73      618.41    107.75 o
  -6   0  18       83.08      230.79    112.94 o
  -5   0  18        0.20      160.71    131.40 o
  -4   0  18      244.47      343.47    103.01 o
  -3   0  18      809.94      860.45    101.51 o
  -2   0  18       65.74       92.47     49.18 o
  -1   0  18      358.90      301.32     49.20 o
   0   0  18      183.08      234.19     47.73 o
   1   0  18      102.83       99.52     46.55 o
   2   0  18      125.44       95.59     46.54 o
   3   0  18     3394.37     3130.93    114.93 o
   4   0  18      392.51      452.42     56.88 o
   6   0  18       11.83        0.00     75.29 o
   7   0  18        0.01       50.11     81.22 o
  -6   1  18       56.23        0.00    107.21 o
  -5   1  18       96.41        2.43     86.03 o
  -4   1  18      103.78       96.73     84.17 o
  -3   1  18      108.38      145.41     73.30 o
  -2   1  18      115.79      147.50     45.12 o
  -1   1  18     1449.63     1339.50    143.10 o
   0   1  18      524.22      485.01     54.58 o
   1   1  18     1508.76     1573.89     88.00 o
   2   1  18      304.95      287.78     50.14 o
   3   1  18      135.60       75.25     44.23 o
   4   1  18        3.69        0.00     47.06 o
   5   1  18      213.41      234.37     94.46 o
   6   1  18       19.81        0.59     70.42 o
   7   1  18     1155.38     1103.77    133.02 o
   8   1  18     2470.02     3024.36    182.21 o
  -6   2  18       56.85       87.47    101.61 o
  -5   2  18        5.76        0.00    142.75 o
  -4   2  18      229.95      204.20     85.92 o
  -3   2  18      154.51      245.76     81.99 o
  -2   2  18      557.52      621.30    116.80 o
  -1   2  18      179.96      169.05     43.55 o
   0   2  18        3.50        0.00     41.76 o
   1   2  18      280.10      307.98     47.26 o
   2   2  18      328.94      323.33     56.09 o
   3   2  18       19.14        0.00     43.15 o
   4   2  18       56.64       36.26     45.25 o
   5   2  18     1652.70     1582.30    126.65 o
   6   2  18      729.16      755.72    210.89 o
   7   2  18       79.55        0.00     89.91 o
   8   2  18       68.29        0.00    111.12 o
  -5   3  18      183.98      171.75    115.18 o
  -4   3  18      217.78      277.56     86.80 o
  -3   3  18       13.46        5.42    167.09 o
  -2   3  18        8.80        0.18    130.59 o
  -1   3  18      886.29      853.44     65.04 o
   0   3  18        1.70       22.73     49.22 o
   1   3  18     1007.06      954.80     86.25 o
   2   3  18      605.74      654.71     55.66 o
   3   3  18        4.49       17.18     54.92 o
   4   3  18       62.24        0.00     77.87 o
   5   3  18      176.10      279.02    120.04 o
   6   3  18        1.83        0.00     68.20 o
   7   3  18       47.97       29.91     90.54 o
   8   3  18        2.40        0.00     94.04 o
  -5   4  18      119.50        0.00    109.50 o
  -4   4  18      524.62      533.27    211.70 o
  -3   4  18      502.76      452.21     85.31 o
  -2   4  18      655.33      620.89     44.82 o
  -1   4  18       37.29       47.69     46.11 o
   0   4  18     1281.02     1221.79     78.36 o
   1   4  18      112.36      150.06     43.37 o
   2   4  18      321.65      370.46     56.06 o
   3   4  18       68.51      112.79     44.10 o
   4   4  18       96.00       40.94     61.88 o
   5   4  18       44.29      120.62     87.60 o
   6   4  18        1.98        0.00    107.07 o
   7   4  18      266.54      167.01    120.85 o
  -5   5  18      950.33      667.15    241.71 o
  -4   5  18      160.80      209.33     82.49 o
  -3   5  18      829.88      955.78    123.29 o
  -2   5  18       33.94       30.57     47.30 o
  -1   5  18      116.23      203.45     52.80 o
   0   5  18      207.12      163.94     47.01 o
   1   5  18        8.45        0.00     43.17 o
   2   5  18      138.94      124.99     53.13 o
   3   5  18     2287.72     2329.25     99.82 o
   4   5  18     1228.67     1174.77    104.86 o
   5   5  18       31.26        0.00     72.28 o
   6   5  18      138.46      127.07     81.07 o
   7   5  18      149.52       63.27     85.46 o
  -4   6  18      102.62      184.11     90.28 o
  -3   6  18        2.92       19.82     85.21 o
  -2   6  18      246.13      299.75     40.61 o
  -1   6  18      364.43      319.53     42.84 o
   0   6  18        4.16       53.69    114.37 o
   1   6  18        8.05       19.63     52.11 o
   2   6  18      119.61       93.19     62.15 o
   3   6  18      175.48      236.12     66.63 o
   4   6  18        1.70        4.16     73.61 o
   5   6  18       14.59        0.00     76.75 o
   6   6  18        6.99        0.00     81.05 o
   7   6  18      281.38      377.88    100.53 o
  -4   7  18      509.46      507.14    126.53 o
  -3   7  18        2.06        0.00     61.98 o
  -2   7  18      244.07      243.13     45.53 o
  -1   7  18       65.33       72.45     40.57 o
   0   7  18       41.40       97.48     56.90 o
   1   7  18       16.68       85.74     71.06 o
   2   7  18      289.51      280.18     49.30 o
   3   7  18       33.04       52.73     82.94 o
   4   7  18        0.85        0.00    111.93 o
   5   7  18       38.15      201.15    117.61 o
   6   7  18       71.41       90.95    166.28 o
  -3   8  18      134.60      158.87    101.68 o
  -2   8  18        9.18      256.31     66.81 o
  -1   8  18       65.28      159.81     46.07 o
   0   8  18        0.06        0.00     41.46 o
   1   8  18       34.57       78.31     44.69 o
   2   8  18       29.05       72.19     66.00 o
   3   8  18        0.41        0.00     79.49 o
   4   8  18        9.87       23.12     90.03 o
   5   8  18      420.13      489.32     90.80 o
   6   8  18      209.50      216.15    102.05 o
  -2   9  18      228.94      302.43     83.52 o
  -1   9  18      406.64      353.65     55.62 o
   0   9  18      201.99      120.18     83.16 o
   1   9  18       94.28       73.91     49.53 o
   2   9  18      741.63      897.43     76.15 o
   3   9  18       79.03       21.27     81.42 o
   4   9  18      211.56      319.87     90.54 o
   0  10  18       88.52       71.46     54.83 o
   1  10  18        0.00        0.00     52.70 o
   2  10  18      140.09      137.59     71.95 o
  -1  -5  19     1561.21     2032.47    310.65 o
   0  -5  19      163.38      180.29    103.56 o
   1  -5  19       11.79      153.43     83.30 o
   2  -5  19       72.54      240.09    133.02 o
   3  -5  19       33.43      239.29     76.90 o
  -3  -4  19      125.12        0.75     99.37 o
  -2  -4  19      221.25      323.38    103.01 o
  -1  -4  19      113.82      162.02     76.55 o
   0  -4  19        0.03       64.71    126.60 o
   1  -4  19      498.24      313.72     90.01 o
   2  -4  19        0.28       85.64     70.05 o
   3  -4  19      120.11       85.58     84.79 o
   4  -4  19       98.22      139.73     79.45 o
  -4  -3  19      172.59       40.53     98.03 o
  -3  -3  19      187.99      177.09     97.48 o
  -2  -3  19      265.97      332.85     91.23 o
  -1  -3  19      543.21      566.13     68.45 o
   0  -3  19       97.40        8.11     65.77 o
   1  -3  19     1067.86     1119.60     95.79 o
   2  -3  19      328.29      386.81    102.26 o
   3  -3  19       64.28       76.39    139.51 o
   4  -3  19       37.18       43.56     65.72 o
   5  -3  19        0.32        0.00     87.09 o
  -4  -2  19      632.01      516.38    107.38 o
  -3  -2  19        5.65        0.00     89.45 o
  -2  -2  19       26.28      151.79     86.55 o
  -1  -2  19      178.62      216.62     88.88 o
   0  -2  19       41.86       58.67     52.06 o
   1  -2  19      316.57      279.37     68.37 o
   2  -2  19        6.80       17.44     66.82 o
   3  -2  19       58.69      136.28     69.33 o
   4  -2  19        0.17        0.00     57.51 o
   5  -2  19       12.82        0.00     96.52 o
   6  -2  19      236.82      241.71    100.94 o
  -4  -1  19        8.73        1.74     95.62 o
  -3  -1  19      119.55      170.73     93.98 o
  -2  -1  19        6.53       58.40    103.82 o
  -1  -1  19      430.04      194.57     75.60 o
   0  -1  19        2.89        0.71     51.44 o
   1  -1  19      397.62      301.81     64.90 o
   2  -1  19      136.21      110.73     55.14 o
   3  -1  19       68.45      177.35     64.80 o
   4  -1  19      658.69      632.96     70.54 o
   5  -1  19       15.44       94.85     88.23 o
   6  -1  19        1.06        0.00    150.05 o
  -5   0  19       52.27      142.17    105.36 o
  -4   0  19        9.50        0.00     91.14 o
  -3   0  19        1.87       92.20     82.63 o
  -2   0  19       78.93       66.23     78.27 o
  -1   0  19        7.72        0.00     51.20 o
   0   0  19      510.78      559.89     64.56 o
   1   0  19       46.49       49.28     57.85 o
   2   0  19      303.82      287.27     80.30 o
   3   0  19        2.81        0.00     59.65 o
   4   0  19       53.32       47.50     52.09 o
   5   0  19       25.44        0.00     72.08 o
   6   0  19       48.78      124.59     87.15 o
   7   0  19      211.92      130.09    103.24 o
  -5   1  19      171.78      129.78    118.42 o
  -4   1  19      245.69      306.19    112.74 o
  -3   1  19      428.88      617.80    186.55 o
  -2   1  19      186.03      239.27     79.22 o
  -1   1  19      136.72      140.73     49.06 o
   0   1  19       28.05       84.20     48.49 o
   1   1  19        2.02        9.24     88.41 o
   2   1  19       74.13        0.00     53.58 o
   3   1  19      100.49       93.21     64.41 o
   4   1  19      205.19      249.05     77.82 o
   5   1  19        0.01        0.00    135.45 o
   6   1  19      196.41      224.27     85.80 o
   7   1  19       49.72       83.68     89.38 o
  -5   2  19      698.46      737.50    115.84 o
  -4   2  19       79.31      125.87     84.79 o
  -3   2  19       27.61       81.65    147.62 o
  -2   2  19      486.27      399.75     65.60 o
  -1   2  19       81.68      114.41     46.85 o
   0   2  19      452.28      520.18     79.78 o
   1   2  19     1228.92     1332.66    102.74 o
   2   2  19     2074.63     2169.19    103.81 o
   3   2  19       94.51      152.96     54.57 o
   4   2  19       43.49        1.62    164.65 o
   5   2  19        0.33        0.00     67.38 o
   6   2  19      441.91      677.10    134.64 o
   7   2  19      605.49      588.70    105.53 o
  -5   3  19      283.15      280.93    101.39 o
  -4   3  19      146.31      164.22    109.50 o
  -3   3  19       43.46        7.65    167.09 o
  -2   3  19      773.38      832.93     65.07 o
  -1   3  19     2214.43     2316.05    215.16 o
   0   3  19      166.68      145.43     63.72 o
   1   3  19      110.84       93.99     48.58 o
   2   3  19        1.56        7.49     44.97 o
   3   3  19      159.77      123.86     46.23 o
   4   3  19      335.98      228.35     66.87 o
   5   3  19       19.19      107.11     82.16 o
   6   3  19      282.84      254.49     82.24 o
   7   3  19      104.83       28.82    152.49 o
  -4   4  19      109.83      169.00    146.81 o
  -3   4  19       15.58        0.00    150.86 o
  -2   4  19        0.62        0.00     35.56 o
  -1   4  19     1015.44     1013.88     74.19 o
   0   4  19      923.25     1116.86     79.10 o
   1   4  19      233.18      209.69     56.31 o
   2   4  19      576.39      568.67    106.51 o
   3   4  19       86.42       68.89     54.03 o
   4   4  19      363.25      342.90     69.77 o
   5   4  19      252.16      239.43     81.33 o
   6   4  19       38.08        0.00     71.26 o
   7   4  19        2.13        0.00    148.43 o
  -4   5  19       71.32      196.21    100.92 o
  -3   5  19       18.59       63.15    188.18 o
  -2   5  19       22.54        0.00     44.96 o
  -1   5  19      581.05      726.38     52.58 o
   0   5  19     2674.51     2771.74    113.20 o
   1   5  19        1.44        0.00     47.00 o
   2   5  19       13.69       32.37     59.63 o
   3   5  19       84.25       62.88    111.12 o
   4   5  19      384.79      397.20     73.90 o
   5   5  19      441.99      506.40     90.81 o
   6   5  19        6.35        0.00     75.93 o
  -4   6  19       35.81       73.51    163.03 o
  -3   6  19      306.15      278.21     96.35 o
  -2   6  19      718.47      879.21     85.46 o
  -1   6  19        4.45       64.85     58.77 o
   0   6  19       40.19       10.53     49.07 o
   1   6  19       10.74        0.00     48.06 o
   2   6  19        0.07        0.00     68.52 o
   3   6  19      490.38      563.37     90.84 o
   4   6  19     1858.91     2087.81    139.51 o
   5   6  19      432.19      447.13     99.77 o
   6   6  19        0.16       61.53    163.84 o
  -3   7  19      317.86      260.77    139.51 o
  -2   7  19        4.89       31.60     62.52 o
  -1   7  19        6.91       24.55     45.02 o
   0   7  19     1879.75     2136.49    107.94 o
   1   7  19        5.44       57.68     73.24 o
   2   7  19      292.06      331.56     79.12 o
   3   7  19        0.62       93.46     76.36 o
   4   7  19        0.05        0.00    123.29 o
   5   7  19        5.16        0.00     84.17 o
  -2   8  19      170.00      222.97     65.16 o
  -1   8  19        1.07       43.63     49.54 o
   0   8  19       14.24        6.96     48.62 o
   1   8  19      326.24      429.57     65.24 o
   2   8  19       63.55      189.77     81.92 o
   3   8  19       49.35        0.00     77.17 o
   4   8  19       11.72       73.03     83.00 o
   5   8  19       94.43        0.00     90.02 o
   0   9  19       54.88        0.00     51.05 o
   1   9  19      429.49      362.47     56.64 o
   2   9  19       71.56       96.83     67.77 o
   3   9  19        6.53      128.47    100.58 o
  -1  -4  20     1335.94     1362.12    132.69 o
   0  -4  20      142.72       88.13     69.53 o
   1  -4  20        7.10       13.30     70.39 o
   2  -4  20      579.42      499.59    114.34 o
   3  -4  20       51.71       97.26     74.63 o
  -2  -3  20      511.79      439.43    274.96 o
  -1  -3  20        4.99       91.47     89.12 o
   0  -3  20      469.91      443.53     70.17 o
   1  -3  20       93.66      126.06     62.91 o
   2  -3  20       77.42      100.45     69.62 o
   3  -3  20       37.77       82.12     67.66 o
   4  -3  20      156.09       97.76     70.74 o
  -3  -2  20       61.80        0.00     93.87 o
  -2  -2  20        1.14        0.00     91.74 o
  -1  -2  20       69.95        3.24    141.13 o
   0  -2  20      149.89       79.97     57.03 o
   1  -2  20       14.91        1.51     57.33 o
   2  -2  20       58.01       22.18     58.04 o
   3  -2  20        0.06        4.36     62.69 o
   4  -2  20      125.66      128.17     66.47 o
   5  -2  20       37.41      122.99     87.48 o
  -3  -1  20       59.68      188.37     97.33 o
  -2  -1  20       73.39       94.39     84.26 o
  -1  -1  20      303.76      302.66     90.93 o
   0  -1  20      711.22      670.98     71.14 o
   1  -1  20       19.80        0.00     54.37 o
   2  -1  20       47.91        0.00     69.54 o
   3  -1  20       65.87      114.96     60.38 o
   4  -1  20      341.29      313.08    113.55 o
   5  -1  20       60.84        0.00     83.74 o
  -4   0  20      297.07      439.09    110.57 o
  -3   0  20      161.07      304.04    105.51 o
  -2   0  20      164.07      144.51     84.79 o
  -1   0  20       16.30        0.00     54.99 o
   0   0  20       28.30       68.06     52.41 o
   1   0  20       20.74       58.15     62.00 o
   2   0  20      137.64      142.25     56.48 o
   3   0  20      330.99      393.19     60.01 o
   4   0  20     1407.05     1318.39    170.33 o
   5   0  20       19.98       18.12     77.42 o
   6   0  20       83.87       62.99     92.57 o
  -4   1  20       11.22       75.09    100.45 o
  -3   1  20        2.44       62.89     97.33 o
  -2   1  20       82.17      103.82    115.18 o
  -1   1  20      158.13      185.12     54.69 o
   0   1  20      569.33      617.03     63.99 o
   1   1  20       33.70       66.41     52.93 o
   2   1  20      335.72      486.03     93.06 o
   3   1  20      133.36      157.67     57.04 o
   4   1  20       21.82       29.66     89.17 o
   5   1  20        7.33        0.00     80.26 o
   6   1  20      273.50      311.17    102.44 o
  -4   2  20      138.90        0.00    201.15 o
  -3   2  20        1.26        0.00     86.46 o
  -2   2  20      122.42       98.41     84.35 o
  -1   2  20        1.19        3.11     50.77 o
   0   2  20      162.20      133.16     53.07 o
   1   2  20       20.01       29.35     51.90 o
   2   2  20      165.21      122.62     57.13 o
   3   2  20       46.03        0.00     64.69 o
   4   2  20      229.87      264.42    120.04 o
   5   2  20       37.41      115.48     83.40 o
   6   2  20       65.41       61.95     88.46 o
  -4   3  20      772.41      750.10    118.15 o
  -3   3  20       60.57      124.72     90.53 o
  -2   3  20        0.14        0.00     80.29 o
  -1   3  20      177.29      141.53     53.10 o
   0   3  20       13.25        0.00     48.66 o
   1   3  20      281.11      320.65     56.50 o
   2   3  20      299.89      396.19     58.49 o
   3   3  20      159.04      171.33     67.67 o
   4   3  20       49.23        0.00     76.24 o
   5   3  20      155.84      205.04     82.37 o
   6   3  20       26.26        0.00     94.21 o
  -4   4  20       14.63        0.00    105.36 o
  -3   4  20        5.92        0.00     90.04 o
  -2   4  20      313.71      118.68     85.21 o
  -1   4  20      872.03      944.53     97.02 o
   0   4  20      133.83      171.46     87.83 o
   1   4  20        0.12       20.31     52.54 o
   2   4  20        8.95       89.56     52.84 o
   3   4  20       56.06      122.31     70.54 o
   4   4  20       38.34        0.00    148.43 o
   5   4  20      232.50      138.28     77.42 o
   6   4  20       19.05       90.30     90.28 o
  -3   5  20       36.76       21.22    193.85 o
  -2   5  20      173.81      218.86    113.55 o
  -1   5  20       68.83      201.68     49.64 o
   0   5  20       11.93        0.00     52.41 o
   1   5  20       31.92      130.95     54.14 o
   2   5  20       41.68       10.00     52.72 o
   3   5  20      673.97      517.06     91.65 o
   4   5  20       35.80        0.00     76.91 o
   5   5  20       64.80       92.38    162.22 o
   6   5  20        2.90      122.06    146.00 o
  -3   6  20      354.84      251.35    101.28 o
  -2   6  20        0.54        0.00     90.54 o
  -1   6  20     2971.07     2867.19    103.97 o
   0   6  20       80.20       15.30     57.40 o
   1   6  20       30.07       28.80     55.76 o
   2   6  20      103.87      271.77    323.63 o
   3   6  20      386.52      361.69     88.46 o
   4   6  20        2.11        0.00     77.87 o
   5   6  20      102.29      211.07    151.68 o
  -2   7  20      455.73      443.63    105.53 o
  -1   7  20       54.84        0.00     49.54 o
   0   7  20       10.37      137.55     51.76 o
   1   7  20      394.06      465.39     67.62 o
   2   7  20       12.63        0.00     71.14 o
   3   7  20      221.90      243.38     83.02 o
   4   7  20      163.41       49.36     81.76 o
   0   8  20       10.86        4.74     51.65 o
   1   8  20      182.09      317.20     66.85 o
   2   8  20       53.53      136.71     84.57 o
   3   8  20       43.71        0.00     80.07 o
   0  -3  21        1.51       26.00     89.91 o
   1  -3  21       32.17       85.63     70.90 o
  -1  -2  21       88.98       60.45     90.75 o
   0  -2  21      194.54      265.93     76.11 o
   1  -2  21       12.17        0.00    102.40 o
   2  -2  21        8.23       16.97     66.36 o
   3  -2  21       36.26        5.67     86.22 o
  -2  -1  21      106.42      298.46    103.06 o
  -1  -1  21        0.30       67.20     92.33 o
   0  -1  21      147.89      119.47     98.13 o
   1  -1  21        0.26        0.00     81.00 o
   2  -1  21       97.63      141.10     66.20 o
   3  -1  21        0.07       49.66     77.42 o
   4  -1  21      158.23      257.00     85.65 o
  -2   0  21       67.43       88.96    132.21 o
  -1   0  21        5.42        0.00    134.64 o
   0   0  21      916.81     1069.79     83.20 o
   1   0  21       52.67      163.74     60.86 o
   2   0  21      180.57      181.59     62.00 o
   3   0  21       16.30       84.16     78.05 o
   4   0  21       16.82       55.19     84.67 o
   5   0  21       26.17        0.00    125.72 o
  -3   1  21        4.67        0.00    102.54 o
  -2   1  21      142.80      196.68     94.20 o
  -1   1  21        0.21       83.23     84.26 o
   0   1  21      201.37      189.63     60.51 o
   1   1  21        4.38        0.00     56.51 o
   2   1  21      142.03      189.16     99.56 o
   3   1  21      766.10      766.89     97.47 o
   4   1  21       21.37        3.07     75.07 o
   5   1  21      573.27      498.55    101.39 o
  -3   2  21       73.39      234.28    102.62 o
  -2   2  21       14.64       52.95     85.21 o
  -1   2  21        0.08      167.17    106.25 o
   0   2  21      516.17      420.86     64.56 o
   1   2  21       48.83        0.00     60.24 o
   2   2  21      464.24      444.49     66.90 o
   3   2  21      343.27      461.41     85.74 o
   4   2  21      170.81      316.61    123.29 o
   5   2  21       63.46       23.80     86.14 o
  -3   3  21      207.88      518.11    104.73 o
  -2   3  21      112.98      115.01     86.97 o
  -1   3  21      123.70      167.23     83.16 o
   0   3  21      164.51      203.01     61.08 o
   1   3  21       14.92        0.00    103.82 o
   2   3  21       66.94       90.47     58.32 o
   3   3  21        0.03        0.00     74.60 o
   4   3  21     1112.06      994.45    202.77 o
   5   3  21       55.95        0.00     84.99 o
  -2   4  21        1.42        0.00     92.57 o
  -1   4  21       24.39        0.00     62.17 o
   0   4  21       31.92       19.45     58.71 o
   1   4  21       98.61      127.40     82.79 o
   2   4  21        0.90        7.41     77.52 o
   3   4  21      850.55      638.76    121.61 o
   4   4  21       23.73        0.00    158.16 o
   5   4  21       17.75        0.00     80.13 o
  -2   5  21      664.99      685.57    283.88 o
  -1   5  21       20.89      138.37     90.73 o
   0   5  21      970.04     1038.72     84.02 o
   1   5  21      394.62      512.21     66.02 o
   2   5  21      108.71       70.24     77.95 o
   3   5  21       68.87      137.27     76.75 o
   4   5  21        3.03       35.25     86.91 o
  -1   6  21      157.47      177.48     59.67 o
   0   6  21      329.81      457.49     79.14 o
   1   6  21      464.52      539.60     75.27 o
   2   6  21       32.98      107.66     87.09 o
   3   6  21      496.15      695.53    102.90 o
   4   6  21      177.07      219.26     81.40 o
   0   7  21      228.28      317.43     57.83 o
   1   7  21      369.43      485.04    141.13 o
   2   7  21       10.33        0.00     85.36 o
   1  -1  22      114.45      104.86    132.43 o
   0   0  22      124.51      292.00    134.64 o
   1   0  22       44.07      117.23     72.37 o
   2   0  22       17.75       52.39     85.15 o
   3   0  22        5.21        0.00     85.66 o
  -1   1  22      147.28       81.54     94.38 o
   0   1  22       14.50        0.00     92.08 o
   1   1  22      278.77      196.07     64.16 o
   2   1  22       13.76       16.43     68.17 o
   3   1  22       20.46       12.80     81.04 o
  -1   2  22       75.52      246.21    118.42 o
   0   2  22       21.91       99.05     65.00 o
   1   2  22        0.03        0.00     85.82 o
   2   2  22       49.15        0.00     77.87 o
   3   2  22      180.20       40.51     89.84 o
  -1   3  22       18.64      108.69    126.53 o
   0   3  22       22.61       99.87     63.11 o
   1   3  22        1.14        0.00     64.79 o
   2   3  22      150.69      169.08    110.31 o
   3   3  22      438.79      574.48     92.15 o
  -1   4  22       40.48      292.00    163.84 o
   0   4  22       54.95       64.68     66.72 o
   1   4  22       44.36       72.38     67.08 o
   2   4  22      254.79      201.10     83.76 o
   3   4  22       83.99        0.00    169.52 o
   0   5  22       25.59       28.16     65.25 o
   1   5  22      113.36      122.24     85.48 o
   2   5  22       55.53        0.00     96.52 o
 
